# Supplementary material for: Seasonal Variation in Transcriptomic Profiling of Tetrastigma hemsleyanum Fully Developed Tuberous Roots Enriches Candidate Genes in Essential Metabolic Pathways and Phytohormone Signaling
Source: Front Plant Sci. 2021 Jul 9;12:659645. doi: 10.3389/fpls.2021.659645 (PMC8300961; doi:10.3389/fpls.2021.659645)
Supplement: Supplementary file 2 [file Data_Sheet_2.xlsx]

## Sheet: Table S1
Supplementary Table 1. Characteristics of primers used in this study and the correlation indexes of gene-expression levels by two ways RNA-seq and qPCR.
Code	Gene name	Gene_ID	Gene annotation	Primer sequences (Forward)	Primer sequences (Reverse)	Correlation Coefficient	Sig.(2-tailed)
1	PAL1	TRINITY_DN39148_c0_g2	phenylalanine ammonia-lyase	GCCAGCAGTGACTGGGTTAT	TCTTCTGTGGGAGGTTGCAC	0.445	0.243
2	PAL3	TRINITY_DN39148_c1_g2	phenylalanine ammonia-lyase	ACGCAAGAGTTGAGGTGGAG	GTTCCCAGTTCCTCCCTCAC	0.797	0.002
3	4CL1	TRINITY_DN33426_c0_g1	4-coumarate--CoA ligase	CGAAGCAGGCCGTGTATTTG	GCGCATCGAATTTGCGGATA	0.902	0
4	C4H1	TRINITY_DN37071_c4_g8	trans-cinnamate 4-monooxygenase	TCTGTTCATCCAGGCAACCC	CTCAAGAAGGGCCTGAGCAA	0.748	0.005
5	C4H2	TRINITY_DN28387_c0_g1	trans-cinnamate 4-monooxygenase	ACCAACAAGGTGGTTCAGCA	GATTCCGGTGGTGGTGGAAT	0.524	0.08
6	CHI2	TRINITY_DN31322_c0_g3	chalcone isomerase	AGGTTTGGAGATCGGAGGGA	TGACAGCTATCGTCGGAACG	0.881	0
7	CHS1	TRINITY_DN32340_c0_g2	chalcone synthase	CCAAATATCGGTGCTTACATGGC	TTCAAGGCGGCTTCCTTACC	0.427	0.167
8	CHS3	TRINITY_DN34873_c0_g3	chalcone synthase	CCACTCTTCCAACTCGTCTCC	AAGGTGAGTCCCACTTCACG	0.823	0.01
9	AMY26	TRINITY_DN34790_c0_g2	alpha-amylase	GTCTGCTGCATCTGAAGGGT	CTGCATCTGCAACACACTGG	0.65	0.022
10	BAM3	TRINITY_DN34183_c0_g7	beta-amylase	CGCAGAGCTAACTGCTGGAT	ACTGGCACTTTGTTCGGAGT	0.65	0.022
11	SUS5	TRINITY_DN37112_c2_g1	sucrose synthase	GGAGGAAGGAGTCCCAGGAT	GCCATTTCTGACCCTGTCCA	0.846	0.001
12	SS2	TRINITY_DN37048_c0_g1	starch synthase	CGGTCTCGACTGCAAACTCT	CTGCTGTCTCCTCTGTTGGG	0.93	0
13	GBE8	TRINITY_DN38330_c2_g2	1,4-alpha-glucan branching enzyme	AATGGCATTGGGAGGTGAGG	CCCATTGACGACGGCATTTC	0.86	0
14	CESA1	TRINITY_DN35794_c1_g1	Cellulose synthase A catalytic subunit 1	TCGTTCGGATTCGCCATGAT	GTAGCCGTAAGGCCAACAGT	0.804	0.002
15	CESA17	TRINITY_DN35350_c0_g3	Cellulose synthase A catalytic subunit 17	GCAGGCACTGTCCTATCTGG	TTGCCTGTGAGCAAGCAAAC	0.748	0.005
16	CSLC2	TRINITY_DN33384_c2_g1	Probable xyloglucan glycosyltransferase 2	CTGGACTGTTCCAGTTGGGT	TTCACTGCCTTTGAGTCGCT	0.762	0.004
17	CSLG2	TRINITY_DN32796_c0_g1	Cellulose synthase-like protein G2	GCCACCTATGTGTGTGGTGA	AGCAGCCTCCATGAAAGCAA	0.881	0
18	FK3	TRINITY_DN35015_c1_g7	fructokinase	ACTCATTTGTCGGTGCCCTT	TTGTAATGGCTCCACACGCA	0.776	0.003
19	BKI1-1	TRINITY_DN30105_c0_g1	BRI1 kinase inhibitor 1	GGCGAGAAGCATGATGGGTA	GGCAGAGGGATGGAGAGAGA	0.902	0
20	BRI1-15	TRINITY_DN30416_c1_g2	brassinosteroid insensitive 1	AAGTGCATCAGCAACAGTCG	TTGATGCACCTCCGCTAACA	0.748	0.005
21	BRI1-16	TRINITY_DN30577_c0_g1	protein brassinosteroid insensitive 1	GATACCCAAGCAGCTCAGCA	TCCAAGTCTGTCAGCGTCAC	0.706	0.01
22	BAK1-7	TRINITY_DN31481_c0_g1	brassinosteroid insensitive 1-associated receptor kinase 1	GACCCATGTAGCTGGGCAAT	CCCGGACAAACTTCCAGACA	0.643	0.024
23	TCH4-19	TRINITY_DN32429_c2_g6	xyloglucan:xyloglucosyl transferase TCH4	TAATGCCCAGGAAGCAGAGC	CGCTTTGGGTTGATCGGTTC	0.839	0.001
24	CYCD3-4	TRINITY_DN37046_c1_g8	Cyclin-D4-1	AGCGATGAGTGTTTGGCTCT	AAATGGGCGTGAACCTTTGC	0.657	0.02
25	GSTF	TRINITY_DN37148_c3_g1	Glutathione S-transferase F9	GTGTACGGCGCAGATTTAGC	GGCTGCAAGTTGAGGAAATCA	Contral
26	GBF	TRINITY_DN37199_c1_g3	G-box-binding factor 1	CAGGGAGTCAGCTAGGAGGT	CAGAAAGCCTCTGCAGCTCT
27	UBC25F	TRINITY_DN24836_c0_g1	Probable ubiquitin-conjugating enzyme E2 25	GACCATCAGGCACTCCCTAC	GCAAACTTTCCCGCAGTCAT
28	GLTP1	TRINITY_DN35561_c0_g3	Glycolipid transfer protein 1	GGAGCTGCTATGGCACTTGT	GCAGTCTTAGCTGCAACCTC

## Sheet: Table S2
Supplementary Table 2. Statistics of the sequencing data.
Samples		Raw reads					Clean reads						Others
season	repeats	Raw reads (N)	Raw bases (G)	Q20 (%)	Q30 (%)	GC (%)	Clean reads (N)	Clean bases (G)	Percent of clean reads (%)	Q20 (%)	Q30 (%)	GC (%)	mapping rate （%）	Number of all Unigenes	Number of expressed Unigenes	Expressed rate (%)
Sp	Sp1	46938256	7.09	98.05	95.11	46.85	46105754	6.87	98.23	98.96	96.65	46.83	92.94	65578	57411	87.5461
	Sp2	39093682	5.9	97.8	94.93	47.34	38230178	5.7	97.79	98.95	96.79	47.27	94.27	65578	48112	73.3661
	Sp3	41662686	6.29	97.81	94.9	48.36	40715412	6.07	97.73	98.95	96.75	48.3	94.72	65578	43169	65.8285
Su	Su1	48265560	7.29	97.81	94.79	48.19	47255180	7.04	97.91	98.9	96.58	48.14	94.3	65578	52369	79.8576
	Su2	46346038	7	97.76	94.84	47.32	45235008	6.74	97.6	98.94	96.75	47.24	94.73	65578	48764	74.3603
	Su3	40590292	6.13	97.7	94.8	47.75	39596288	5.9	97.55	98.94	96.77	47.67	95.11	65578	42193	64.3402
Au	Au1	41548220	6.27	97.72	94.75	47.26	40541636	6.04	97.58	98.92	96.7	47.19	93.91	65578	53501	81.5838
	Au2	46231088	6.98	97.51	94.48	47.83	45023202	6.7	97.39	98.87	96.63	47.74	93.66	65578	56754	86.5443
	Au3	55088100	8.32	97.72	94.8	47.33	53725056	8	97.53	98.95	96.77	47.26	93.93	65578	55121	84.0541
Wi	Wi1	38185668	5.77	97.51	94.57	47.29	37158278	5.53	97.31	98.92	96.77	47.17	94.23	65578	47969	73.148
	Wi2	38118714	5.76	97.61	94.63	47.12	37129754	5.53	97.41	98.91	96.7	47.02	94.39	65578	49183	74.9992
	Wi3	38002898	5.74	97.76	94.8	46.46	37158406	5.53	97.78	98.91	96.67	46.39	94.16	65578	50772	77.4223
Average		4.33393e+07	6.545	97.73	94.7833	47.425	42322846	6.30417	97.6508	98.9267	96.7108	47.3517	94.1958			76.9209
Total		520071202	78.54				507874152	75.65

## Sheet: Table S3
Supplementary Table 3. Coding-region prediction of unigenes.
Item	Sequence Number	Ratio (%)
all unigenes	65578	100
3´partial CDS	1783	2.72
5´ partial CDS	6494	9.9
internal CDS	6551	9.99
complete CDS	10278	15.67
all coding CDS	25106	38.28
undetermined	40472	61.72

## Sheet: Table S4
Supplementary Table 4. Annotation and expression levels of 65578 unigenes.
Code	Gene_ID	Length	Trans_ID	Annotation	Name	swissprot_description	GO_Term	NOG	KO Entry	KO Description	EC	KEGG_Pathway	Pfam_description	RPKM (reads per kilobase per million)
														Sp1	Sp2	Sp3	Su1	Su2	Su3	Au1	Au2	Au3	Wi1	Wi2	Wi3
1	TRINITY_DN35533_c0_g1	1748	TRINITY_DN35533_c0_g1_i1;TRINITY_DN35533_c0_g1_i10;TRINITY_DN35533_c0_g1_i2;TRINITY_DN35533_c0_g1_i3;TRINITY_DN35533_c0_g1_i4;TRINITY_DN35533_c0_g1_i5;TRINITY_DN35533_c0_g1_i6;TRINITY_DN35533_c0_g1_i7;TRINITY_DN35533_c0_g1_i8;TRINITY_DN35533_c0_g1_i9	hypothetical protein VITISV_025795 [Vitis vinifera]	CYP735A2	Cytokinin hydroxylase OS=Arabidopsis thaliana GN=CYP735A2 PE=1 SV=1	GO:0004497(monooxygenase activity)	COG2124(Cytochrome p450)	K10717	cytokinin trans-hydroxylase	-	vvi00908(Zeatin biosynthesis)	E0CV18.1 PF00067.20;p450;	7.85	0.07	0.3	1.84	12.59	26.81	29.46	31.94	0.98	0.32	0.07	0.35
2	TRINITY_DN33292_c0_g1	1289	TRINITY_DN33292_c0_g1_i1	PREDICTED: adenylate isopentenyltransferase 3, chloroplastic [Vitis vinifera]	IPT3	Adenylate isopentenyltransferase 3, chloroplastic OS=Arabidopsis thaliana GN=IPT3 PE=1 SV=1	GO:0005739(mitochondrion);GO:0006400(tRNA modification);GO:0052381(tRNA dimethylallyltransferase activity)	COG0324(Catalyzes the transfer of a dimethylallyl group onto the adenine at position 37 in tRNAs that read codons beginning with uridine, leading to the formation of N6-(dimethylallyl)adenosine (i(6)A) (By similarity))	K10760	adenylate isopentenyltransferase (cytokinin synthase)	-	vvi00908(Zeatin biosynthesis)	F6HQ70.1 PF01715.15;IPPT;	4.59	5.9	4.93	9.59	16.43	28.44	8.19	5.18	7.67	5.47	4.47	3.97
3	TRINITY_DN22399_c0_g1	226	TRINITY_DN22399_c0_g1_i1	PREDICTED: adenylate isopentenyltransferase [Vitis vinifera]	-	Adenylate isopentenyltransferase OS=Humulus lupulus PE=1 SV=1	GO:0005739(mitochondrion);GO:0006400(tRNA modification);GO:0052381(tRNA dimethylallyltransferase activity);GO:0052622(ATP dimethylallyltransferase activity);GO:0052623(ADP dimethylallyltransferase activity)	COG0324(Catalyzes the transfer of a dimethylallyl group onto the adenine at position 37 in tRNAs that read codons beginning with uridine, leading to the formation of N6-(dimethylallyl)adenosine (i(6)A) (By similarity))	K10760	adenylate isopentenyltransferase (cytokinin synthase)	-	vvi00908(Zeatin biosynthesis)	F6HEW3.1 PF01715.15;IPPT;	4.19	2.28	0.93	0	3.01	1.24	1.13	4.13	0	1.22	2.53	0
4	TRINITY_DN36496_c0_g1	1501	TRINITY_DN36496_c0_g1_i1	PREDICTED: 7-deoxyloganetic acid glucosyltransferase [Vitis vinifera]	UGT709C2	7-deoxyloganetic acid glucosyltransferase OS=Catharanthus roseus GN=UGT709C2 PE=1 SV=1	GO:0009813(flavonoid biosynthetic process);GO:0043231(intracellular membrane-bounded organelle);GO:0052696(flavonoid glucuronidation);GO:0080043(quercetin 3-O-glucosyltransferase activity);GO:0080044(quercetin 7-O-glucosyltransferase activity)	COG1819(Transferase)	-	-	-	ath00908(Zeatin biosynthesis)	A0A067G1B2.1 PF00201.16;UDPGT;	8.06	8.88	6.27	16.57	4.93	3.6	22.63	17.96	19.93	3.26	5.35	36.45
5	TRINITY_DN34816_c0_g4	265	TRINITY_DN34816_c0_g4_i1	unnamed protein product, partial [Vitis vinifera]	-	Cytochrome P450 CYP72A219 OS=Panax ginseng PE=2 SV=1	GO:0004497(monooxygenase activity)	COG2124(Cytochrome p450)	K10717	cytokinin trans-hydroxylase	-	smo00908(Zeatin biosynthesis)	F6HGP3.1 PF00067.20;p450;	1.58	0	0	0	0.63	0	4.07	7.37	2.26	0.76	1.25	0
6	TRINITY_DN19920_c0_g1	1694	TRINITY_DN19920_c0_g1_i1	PREDICTED: cytochrome P450 714C2 [Vitis vinifera]	CYP714C2	Cytochrome P450 714C2 OS=Oryza sativa subsp. japonica GN=CYP714C2 PE=2 SV=1	GO:0004497(monooxygenase activity)	COG2124(Cytochrome p450)	K10717	cytokinin trans-hydroxylase	-	sind00908(Zeatin biosynthesis)	F6GVC9.1 PF00067.20;p450;	2.36	1.06	0.39	1	0.5	0.36	0.93	0.71	0.79	1.07	0.46	0.45
7	TRINITY_DN30481_c3_g2	557	TRINITY_DN30481_c3_g2_i1;TRINITY_DN30481_c3_g2_i2;TRINITY_DN30481_c3_g2_i3	hypothetical protein BVRB_9g209660 [Beta vulgaris subsp. vulgaris]	-	-	-	ENOG410ZK01(NA)	K10717	cytokinin trans-hydroxylase	-	gmx00908(Zeatin biosynthesis)	A0A0J8BKJ6.1 PF14223.4;Retrotran_gag_2;	3.64	0.91	2.14	1.21	2.04	1	2.91	1.73	1.4	2.17	0.43	0.45
8	TRINITY_DN33922_c0_g4	1668	TRINITY_DN33922_c0_g4_i1;TRINITY_DN33922_c0_g4_i2	unnamed protein product, partial [Vitis vinifera]	CYP714C2	Cytochrome P450 714C2 OS=Oryza sativa subsp. japonica GN=CYP714C2 PE=2 SV=1	GO:0004497(monooxygenase activity)	COG2124(Cytochrome p450)	K10717	cytokinin trans-hydroxylase	-	smo00908(Zeatin biosynthesis)	D7SM22.1 PF00067.20;p450;	6.97	4.26	2.32	14.88	7.36	5.84	7.82	8.78	8.53	2.32	3.3	2.59
9	TRINITY_DN35574_c0_g1	915	TRINITY_DN35574_c0_g1_i1;TRINITY_DN35574_c0_g1_i2;TRINITY_DN35574_c0_g1_i3;TRINITY_DN35574_c0_g1_i4;TRINITY_DN35574_c0_g1_i5;TRINITY_DN35574_c0_g1_i6;TRINITY_DN35574_c0_g1_i7;TRINITY_DN35574_c0_g1_i8;TRINITY_DN35574_c0_g1_i9	PREDICTED: cytochrome P450 714C2 isoform X1 [Vitis vinifera]	CYP714C2	Cytochrome P450 714C2 OS=Oryza sativa subsp. japonica GN=CYP714C2 PE=2 SV=1	GO:0004497(monooxygenase activity)	COG2124(Cytochrome p450)	K10717	cytokinin trans-hydroxylase	-	pvu00908(Zeatin biosynthesis)	F6HWD8.1 PF00067.20;p450;	3.9	3.13	0.68	0.84	0.62	0.81	3.26	1.76	1.12	3.16	2.72	4.46
10	TRINITY_DN26229_c0_g2	1837	TRINITY_DN26229_c0_g2_i1;TRINITY_DN26229_c0_g2_i2;TRINITY_DN26229_c0_g2_i3	PREDICTED: 7-deoxyloganetin glucosyltransferase [Vitis vinifera]	UGT85A24	7-deoxyloganetin glucosyltransferase OS=Gardenia jasminoides GN=UGT85A24 PE=1 SV=1	GO:0009813(flavonoid biosynthetic process);GO:0043231(intracellular membrane-bounded organelle);GO:0052696(flavonoid glucuronidation);GO:0080043(quercetin 3-O-glucosyltransferase activity);GO:0080044(quercetin 7-O-glucosyltransferase activity)	COG1819(Transferase)	-	-	-	ath00908(Zeatin biosynthesis)	A0A067KAD5.1 PF00201.16;UDPGT;	8.49	12.77	9.5	1.05	2.46	0.87	40.44	42.65	3.17	20.53	6.77	17.91
11	TRINITY_DN5312_c0_g1	223	TRINITY_DN5312_c0_g1_i1	hypothetical protein CICLE_v10025476mg [Citrus clementina]	UGT85A24	7-deoxyloganetin glucosyltransferase OS=Gardenia jasminoides GN=UGT85A24 PE=1 SV=1	GO:0009813(flavonoid biosynthetic process);GO:0043231(intracellular membrane-bounded organelle);GO:0052696(flavonoid glucuronidation);GO:0080043(quercetin 3-O-glucosyltransferase activity);GO:0080044(quercetin 7-O-glucosyltransferase activity)	COG1819(Transferase)	-	-	-	ath00908(Zeatin biosynthesis)	V4RXH9.1 PF00201.16;UDPGT;	0	0	0	0	0	0	10.59	12.88	0	0	0	0
12	TRINITY_DN30880_c4_g2	1429	TRINITY_DN30880_c4_g2_i1	PREDICTED: UDP-glycosyltransferase 87A1 [Vitis vinifera]	UGT87A1	UDP-glycosyltransferase 87A1 OS=Arabidopsis thaliana GN=UGT87A1 PE=2 SV=1	GO:0009813(flavonoid biosynthetic process);GO:0043231(intracellular membrane-bounded organelle);GO:0052696(flavonoid glucuronidation);GO:0080043(quercetin 3-O-glucosyltransferase activity);GO:0080044(quercetin 7-O-glucosyltransferase activity)	COG1819(Transferase)	-	-	-	ath00908(Zeatin biosynthesis)	A0A067FI35.1 PF00201.16;UDPGT;	1.25	0	0.03	1.59	1.84	0.48	4.51	5.15	0.53	0.04	0.16	0.04
13	TRINITY_DN37172_c0_g2	1912	TRINITY_DN37172_c0_g2_i1;TRINITY_DN37172_c0_g2_i2	PREDICTED: adenylate isopentenyltransferase 5, chloroplastic [Vitis vinifera]	IPT5	Adenylate isopentenyltransferase 5, chloroplastic OS=Arabidopsis thaliana GN=IPT5 PE=1 SV=2	GO:0005739(mitochondrion);GO:0006400(tRNA modification);GO:0052381(tRNA dimethylallyltransferase activity)	COG0324(Catalyzes the transfer of a dimethylallyl group onto the adenine at position 37 in tRNAs that read codons beginning with uridine, leading to the formation of N6-(dimethylallyl)adenosine (i(6)A) (By similarity))	K10760	adenylate isopentenyltransferase (cytokinin synthase)	-	vvi00908(Zeatin biosynthesis)	F6HDL2.1 PF01715.15;IPPT;	8.16	8.69	9.81	23.2	4.34	7.28	16.12	6.82	8.89	12.58	13.52	9.14
14	TRINITY_DN30481_c3_g5	421	TRINITY_DN30481_c3_g5_i1	PREDICTED: uncharacterized protein LOC104823254 [Tarenaya hassleriana]	-	-	-	ENOG410ZK01(NA)	K10717	cytokinin trans-hydroxylase	-	gmx00908(Zeatin biosynthesis)	A0A0J8BKJ6.1 PF14223.4;Retrotran_gag_2;	1.17	1.78	0.55	0.73	0.2	0	2.59	0.98	0.61	1.41	1.2	0.25
15	TRINITY_DN25555_c0_g1	1599	TRINITY_DN25555_c0_g1_i1	PREDICTED: cytochrome P450 714A1 isoform X2 [Vitis vinifera]	CYP714A1	Cytochrome P450 714A1 OS=Arabidopsis thaliana GN=CYP714A1 PE=2 SV=1	GO:0004497(monooxygenase activity)	COG2124(Cytochrome p450)	K10717	cytokinin trans-hydroxylase	-	smo00908(Zeatin biosynthesis)	D7T4T9.1 PF00067.20;p450;	0.08	0.17	0.33	0.05	0.27	0.25	0.03	0.14	0.14	3.69	2.8	2.53
16	TRINITY_DN29136_c0_g1	1708	TRINITY_DN29136_c0_g1_i1;TRINITY_DN29136_c0_g1_i2;TRINITY_DN29136_c0_g1_i3	PREDICTED: 7-deoxyloganetin glucosyltransferase [Vitis vinifera]	UGT85A23	7-deoxyloganetin glucosyltransferase OS=Catharanthus roseus GN=UGT85A23 PE=1 SV=1	GO:0009813(flavonoid biosynthetic process);GO:0043231(intracellular membrane-bounded organelle);GO:0052696(flavonoid glucuronidation);GO:0080043(quercetin 3-O-glucosyltransferase activity);GO:0080044(quercetin 7-O-glucosyltransferase activity)	COG1819(Transferase)	-	-	-	ath00908(Zeatin biosynthesis)	F6H0Q8.1 PF00201.16;UDPGT;	6.84	6.21	22.08	42.78	723.3	621.7	149.4	185.9	100.18	2.7	3.4	8.77
17	TRINITY_DN36496_c0_g4	1483	TRINITY_DN36496_c0_g4_i1;TRINITY_DN36496_c0_g4_i2	PREDICTED: LOW QUALITY PROTEIN: 7-deoxyloganetic acid glucosyltransferase-like [Vitis vinifera]	UGT709C2	7-deoxyloganetic acid glucosyltransferase OS=Catharanthus roseus GN=UGT709C2 PE=1 SV=1	GO:0009813(flavonoid biosynthetic process);GO:0043231(intracellular membrane-bounded organelle);GO:0052696(flavonoid glucuronidation);GO:0080043(quercetin 3-O-glucosyltransferase activity);GO:0080044(quercetin 7-O-glucosyltransferase activity)	COG1819(Transferase)	-	-	-	ath00908(Zeatin biosynthesis)	A0A067G1B2.1 PF00201.16;UDPGT;	4.29	5.47	3.99	12.09	5.39	1.14	7.88	5.01	3.93	4.97	10.01	8.34
18	TRINITY_DN31107_c0_g1	2061	TRINITY_DN31107_c0_g1_i1;TRINITY_DN31107_c0_g1_i2	PREDICTED: UDP-glycosyltransferase 86A1 [Vitis vinifera]	UGT86A1	UDP-glycosyltransferase 86A1 OS=Arabidopsis thaliana GN=UGT86A1 PE=2 SV=1	GO:0009813(flavonoid biosynthetic process);GO:0043231(intracellular membrane-bounded organelle);GO:0052696(flavonoid glucuronidation);GO:0080043(quercetin 3-O-glucosyltransferase activity);GO:0080044(quercetin 7-O-glucosyltransferase activity)	COG1819(Transferase)	-	-	-	ath00908(Zeatin biosynthesis)	M5W172.1 PF00201.16;UDPGT;	0.75	2.3	1.73	7.3	3.05	1.95	1.58	3.97	2.11	2.29	2.46	5.27
19	TRINITY_DN28817_c1_g3	1758	TRINITY_DN28817_c1_g3_i1;TRINITY_DN28817_c1_g3_i2;TRINITY_DN28817_c1_g3_i3;TRINITY_DN28817_c1_g3_i4	unnamed protein product, partial [Vitis vinifera]	-	-	GO:0003824(catalytic activity);GO:0005886(plasma membrane);GO:0009116(nucleoside metabolic process)	COG0775(Catalyzes the irreversible cleavage of the glycosidic bond in both 5'-methylthioadenosine (MTA) and S- adenosylhomocysteine (SAH AdoHcy) to adenine and the corresponding thioribose, 5'-methylthioribose and S-ribosylhomocysteine, respectively (By similarity))	K10717	cytokinin trans-hydroxylase	-	gmx00908(Zeatin biosynthesis)	F6HEF1.1 PF01048.18;PNP_UDP_1;	7.17	3	3.04	5.79	7.89	5.46	7.82	7.37	9.57	7	8.92	8.54
20	TRINITY_DN36496_c0_g5	1004	TRINITY_DN36496_c0_g5_i1;TRINITY_DN36496_c0_g5_i2	PREDICTED: LOW QUALITY PROTEIN: 7-deoxyloganetic acid glucosyltransferase-like [Vitis vinifera]	UGT709C2	7-deoxyloganetic acid glucosyltransferase OS=Catharanthus roseus GN=UGT709C2 PE=1 SV=1	GO:0009813(flavonoid biosynthetic process);GO:0043231(intracellular membrane-bounded organelle);GO:0052696(flavonoid glucuronidation);GO:0080043(quercetin 3-O-glucosyltransferase activity);GO:0080044(quercetin 7-O-glucosyltransferase activity)	COG1819(Transferase)	-	-	-	ath00908(Zeatin biosynthesis)	A0A061FLZ2.1 PF00201.16;UDPGT;	0.62	0	0	0.2	0.16	0	1.92	2.99	0.74	0	0	0.13
21	TRINITY_DN34808_c0_g3	1850	TRINITY_DN34808_c0_g3_i1;TRINITY_DN34808_c0_g3_i2;TRINITY_DN34808_c0_g3_i3;TRINITY_DN34808_c0_g3_i4	PREDICTED: 7-deoxyloganetic acid glucosyltransferase isoform X2 [Vitis vinifera]	UGT709C2	7-deoxyloganetic acid glucosyltransferase OS=Catharanthus roseus GN=UGT709C2 PE=1 SV=1	GO:0009813(flavonoid biosynthetic process);GO:0043231(intracellular membrane-bounded organelle);GO:0052696(flavonoid glucuronidation);GO:0080043(quercetin 3-O-glucosyltransferase activity);GO:0080044(quercetin 7-O-glucosyltransferase activity)	COG1819(Transferase)	-	-	-	ath00908(Zeatin biosynthesis)	A0A061FLZ2.1 PF00201.16;UDPGT;	13.78	6.05	11.94	16.16	25.9	34.88	33.89	39.24	22.49	4	4.67	5.64
22	TRINITY_DN22399_c0_g3	379	TRINITY_DN22399_c0_g3_i1	PREDICTED: adenylate isopentenyltransferase [Vitis vinifera]	-	-	-	-	K10760	adenylate isopentenyltransferase (cytokinin synthase)	-	vvi00908(Zeatin biosynthesis)	-	0.42	0.56	1.36	0	0	2.1	1.08	0.99	0.76	0.29	0	0
23	TRINITY_DN38422_c0_g1	1312	TRINITY_DN38422_c0_g1_i1;TRINITY_DN38422_c0_g1_i2;TRINITY_DN38422_c0_g1_i3;TRINITY_DN38422_c0_g1_i4;TRINITY_DN38422_c0_g1_i5;TRINITY_DN38422_c0_g1_i6;TRINITY_DN38422_c0_g1_i7;TRINITY_DN38422_c0_g1_i8	UDP-glycosyltransferase 85A2-like [Vitis vinifera]	UGT85A24	7-deoxyloganetin glucosyltransferase OS=Gardenia jasminoides GN=UGT85A24 PE=1 SV=1	GO:0009813(flavonoid biosynthetic process);GO:0043231(intracellular membrane-bounded organelle);GO:0052696(flavonoid glucuronidation);GO:0080043(quercetin 3-O-glucosyltransferase activity);GO:0080044(quercetin 7-O-glucosyltransferase activity)	COG1819(Transferase)	-	-	-	ath00908(Zeatin biosynthesis)	B9GGB4.1 PF00201.16;UDPGT;	27.04	9.97	8.61	13.61	5.79	2.6	7.9	13.78	7.15	10.24	7.33	4.95
24	TRINITY_DN36496_c0_g7	1474	TRINITY_DN36496_c0_g7_i1	PREDICTED: 7-deoxyloganetic acid glucosyltransferase [Vitis vinifera]	UGT709C2	7-deoxyloganetic acid glucosyltransferase OS=Catharanthus roseus GN=UGT709C2 PE=1 SV=1	GO:0009813(flavonoid biosynthetic process);GO:0043231(intracellular membrane-bounded organelle);GO:0052696(flavonoid glucuronidation);GO:0080043(quercetin 3-O-glucosyltransferase activity);GO:0080044(quercetin 7-O-glucosyltransferase activity)	COG1819(Transferase)	-	-	-	ath00908(Zeatin biosynthesis)	A0A061FLZ2.1 PF00201.16;UDPGT;	6.5	2.2	1.22	7.1	2.9	0.58	24.28	49.43	3.39	0.84	0.65	2.22
25	TRINITY_DN34808_c0_g2	271	TRINITY_DN34808_c0_g2_i1	PREDICTED: 7-deoxyloganetic acid glucosyltransferase [Vitis vinifera]	UGT709C2	7-deoxyloganetic acid glucosyltransferase OS=Catharanthus roseus GN=UGT709C2 PE=1 SV=1	GO:0009813(flavonoid biosynthetic process);GO:0043231(intracellular membrane-bounded organelle);GO:0052696(flavonoid glucuronidation);GO:0080043(quercetin 3-O-glucosyltransferase activity);GO:0080044(quercetin 7-O-glucosyltransferase activity)	COG1819(Transferase)	-	-	-	ath00908(Zeatin biosynthesis)	Q9LMF0.1 PF00201.16;UDPGT;	1.48	0	0	2.18	0	0	7.27	10.44	2.29	0	0	0
26	TRINITY_DN34785_c1_g1	1821	TRINITY_DN34785_c1_g1_i1	PREDICTED: cytokinin hydroxylase [Vitis vinifera]	CYP735A2	Cytokinin hydroxylase OS=Arabidopsis thaliana GN=CYP735A2 PE=1 SV=1	GO:0004497(monooxygenase activity)	COG2124(Cytochrome p450)	K10717	cytokinin trans-hydroxylase	-	vvi00908(Zeatin biosynthesis)	D7TT34.1 PF00067.20;p450;	4.99	5.1	6.74	2.03	12.3	26.28	2.8	3.21	2.8	4.32	4.79	2.15
27	TRINITY_DN36496_c0_g8	1899	TRINITY_DN36496_c0_g8_i1;TRINITY_DN36496_c0_g8_i2	PREDICTED: LOW QUALITY PROTEIN: 7-deoxyloganetic acid glucosyltransferase-like [Vitis vinifera]	UGT709C2	7-deoxyloganetic acid glucosyltransferase OS=Catharanthus roseus GN=UGT709C2 PE=1 SV=1	GO:0009813(flavonoid biosynthetic process);GO:0043231(intracellular membrane-bounded organelle);GO:0052696(flavonoid glucuronidation);GO:0080043(quercetin 3-O-glucosyltransferase activity);GO:0080044(quercetin 7-O-glucosyltransferase activity)	COG1819(Transferase)	-	-	-	ath00908(Zeatin biosynthesis)	A0A061FLZ2.1 PF00201.16;UDPGT;	3.46	2.59	2.01	12.53	7.51	3.82	10.9	13.6	9.81	1.02	1	4.41
28	TRINITY_DN26229_c0_g5	2384	TRINITY_DN26229_c0_g5_i1	PREDICTED: 7-deoxyloganetin glucosyltransferase-like [Vitis vinifera]	UGT85A24	7-deoxyloganetin glucosyltransferase OS=Gardenia jasminoides GN=UGT85A24 PE=1 SV=1	GO:0009813(flavonoid biosynthetic process);GO:0043231(intracellular membrane-bounded organelle);GO:0052696(flavonoid glucuronidation);GO:0080043(quercetin 3-O-glucosyltransferase activity);GO:0080044(quercetin 7-O-glucosyltransferase activity)	COG1819(Transferase)	-	-	-	ath00908(Zeatin biosynthesis)	A0A061DJD7.1 PF00201.16;UDPGT;	21.92	20.87	14.63	15.11	6.93	5.18	9.5	7.38	9.76	21.58	23.88	16.18
29	TRINITY_DN28399_c3_g2	403	TRINITY_DN28399_c3_g2_i1;TRINITY_DN28399_c3_g2_i2;TRINITY_DN28399_c3_g2_i3	PREDICTED: cytochrome P450 CYP72A219-like [Solanum tuberosum]	cyp-13A5	Putative cytochrome P450 CYP13A5 OS=Caenorhabditis elegans GN=cyp-13A5 PE=3 SV=1	GO:0004497(monooxygenase activity);GO:0005506(iron ion binding);GO:0016491(oxidoreductase activity);GO:0016705(oxidoreductase activity, acting on paired donors, with incorporation or reduction of molecular oxygen);GO:0020037(heme binding);GO:0046872(metal ion binding);GO:0055114(oxidation-reduction process)	COG2124(Cytochrome p450)	K10717	cytokinin trans-hydroxylase	-	smo00908(Zeatin biosynthesis)	E3MZW4.1 PF00067.20;p450;	3.62	0	0	1.59	0	0	0	0.5	8.81	0	0	0.32
30	TRINITY_DN36496_c0_g9	3208	TRINITY_DN36496_c0_g9_i1	PREDICTED: 7-deoxyloganetic acid glucosyltransferase [Vitis vinifera]	UGT709C2	7-deoxyloganetic acid glucosyltransferase OS=Catharanthus roseus GN=UGT709C2 PE=1 SV=1	GO:0009813(flavonoid biosynthetic process);GO:0043231(intracellular membrane-bounded organelle);GO:0052696(flavonoid glucuronidation);GO:0080043(quercetin 3-O-glucosyltransferase activity);GO:0080044(quercetin 7-O-glucosyltransferase activity)	COG1819(Transferase)	-	-	-	ath00908(Zeatin biosynthesis)	A0A061FLZ2.1 PF00201.16;UDPGT;	5.15	5.64	4.21	14.22	20.79	17.97	17.28	23.33	24.9	1.59	2.31	7.66
31	TRINITY_DN38422_c0_g2	435	TRINITY_DN38422_c0_g2_i1;TRINITY_DN38422_c0_g2_i2	UDP-glycosyltransferase 85A2-like [Vitis vinifera]	UGT85A8	UDP-glycosyltransferase 85A8 OS=Stevia rebaudiana GN=UGT85A8 PE=2 SV=1	GO:0009813(flavonoid biosynthetic process);GO:0043231(intracellular membrane-bounded organelle);GO:0052696(flavonoid glucuronidation);GO:0080043(quercetin 3-O-glucosyltransferase activity);GO:0080044(quercetin 7-O-glucosyltransferase activity)	COG1819(Transferase)	-	-	-	ath00908(Zeatin biosynthesis)	F6H0Q8.1 PF00201.16;UDPGT;	14.84	4.7	4.73	6.32	3.52	0.89	8.74	7.53	3.74	5.93	2.47	2.26
32	TRINITY_DN34575_c0_g1	1642	TRINITY_DN34575_c0_g1_i1;TRINITY_DN34575_c0_g1_i2	PREDICTED: cytochrome P450 714C2 isoform X1 [Vitis vinifera]	CYP714C2	Cytochrome P450 714C2 OS=Oryza sativa subsp. japonica GN=CYP714C2 PE=2 SV=1	GO:0004497(monooxygenase activity)	COG2124(Cytochrome p450)	K10717	cytokinin trans-hydroxylase	-	nnu00908(Zeatin biosynthesis)	D7TEX9.1 PF00067.20;p450;	1.94	1.14	0.53	1.92	1.38	0.21	2.15	1.38	1.36	0.3	0.5	0.6
33	TRINITY_DN35342_c0_g1	1573	TRINITY_DN35342_c0_g1_i1;TRINITY_DN35342_c0_g1_i2;TRINITY_DN35342_c0_g1_i3;TRINITY_DN35342_c0_g1_i4	PREDICTED: GABA transporter 1 [Vitis vinifera]	GAT1	GABA transporter 1 OS=Arabidopsis thaliana GN=GAT1 PE=1 SV=1	GO:0003333(amino acid transmembrane transport);GO:0015171(amino acid transmembrane transporter activity)	COG0814(amino acid transport)	K13946	auxin influx carrier (AUX1 LAX family)	-	ppp04075(Plant hormone signal transduction)	D7UBW6.1 PF01490.16;Aa_trans;	14.73	11.84	7.66	10.32	7.86	7.33	12.88	11.49	11.51	5.5	7.24	4.81
34	TRINITY_DN39270_c2_g4	2586	TRINITY_DN39270_c2_g4_i1;TRINITY_DN39270_c2_g4_i2;TRINITY_DN39270_c2_g4_i3;TRINITY_DN39270_c2_g4_i4;TRINITY_DN39270_c2_g4_i5;TRINITY_DN39270_c2_g4_i6;TRINITY_DN39270_c2_g4_i7	PREDICTED: phosphate transporter PHO1 homolog 9 isoform X1 [Vitis vinifera]	PHO1-H9	Phosphate transporter PHO1 homolog 9 OS=Arabidopsis thaliana GN=PHO1-H9 PE=2 SV=1	GO:0005802(trans-Golgi network);GO:0005886(plasma membrane)	COG5409(Xenotropic and polytropic retrovirus receptor 1)	K14514	ethylene-insensitive protein 3	-	smo04075(Plant hormone signal transduction)	F6H5V6.1 PF03124.12;EXS;	94.74	72.8	29.94	72.36	80.52	33.48	71.48	54.31	63.56	95.54	106.21	89.23
35	TRINITY_DN34258_c1_g6	1848	TRINITY_DN34258_c1_g6_i1	PREDICTED: DELLA protein SLR1 [Vitis vinifera]	GAI1	DELLA protein GAI1 OS=Vitis vinifera GN=GAI1 PE=2 SV=1	GO:0003700(transcription factor activity, sequence-specific DNA binding);GO:0005634(nucleus);GO:0006355(regulation of transcription, DNA-templated);GO:0009723(response to ethylene);GO:0009737(response to abscisic acid);GO:0009863(salicylic acid mediated signaling pathway);GO:0009867(jasmonic acid mediated signaling pathway);GO:0009938(negative regulation of gibberellic acid mediated signaling pat…	ENOG410YBFY(DELLA protein)	K14494	DELLA protein	-	vvi04075(Plant hormone signal transduction)	F6HH58.1 PF03514.12;GRAS;	19.73	25.38	24.93	34.01	24.57	36.24	23.41	21.01	17.06	39.26	38.41	43.36
36	TRINITY_DN31151_c1_g10	653	TRINITY_DN31151_c1_g10_i1	PREDICTED: auxin-responsive protein IAA33 [Vitis vinifera]	IAA33	Auxin-responsive protein IAA33 OS=Arabidopsis thaliana GN=IAA33 PE=2 SV=1	GO:0003700(transcription factor activity, sequence-specific DNA binding);GO:0005634(nucleus);GO:0006351(transcription, DNA-templated);GO:0006355(regulation of transcription, DNA-templated);GO:0009733(response to auxin);GO:0009734(auxin-activated signaling pathway)	ENOG410YQMW(AUX/IAA family)	K14484	auxin-responsive protein IAA	-	sot04075(Plant hormone signal transduction)	D7SQA8.1 PF02309.14;AUX_IAA;	2.23	3.58	2.35	1.38	0.75	0.67	1.72	1.71	1.17	5.29	1.45	2.92
37	TRINITY_DN31935_c2_g3	528	TRINITY_DN31935_c2_g3_i1;TRINITY_DN31935_c2_g3_i2;TRINITY_DN31935_c2_g3_i3	PREDICTED: ethylene-responsive transcription factor 1B-like [Vitis vinifera]	ERF094	Ethylene-responsive transcription factor ERF094 OS=Arabidopsis thaliana GN=ERF094 PE=2 SV=1	GO:0003677(DNA binding);GO:0003700(transcription factor activity, sequence-specific DNA binding);GO:0005622(intracellular);GO:0005634(nucleus);GO:0006351(transcription, DNA-templated);GO:0006355(regulation of transcription, DNA-templated);GO:0009723(response to ethylene);GO:0009753(response to jasmonic acid);GO:0009861(jasmonic acid and ethylene-dependent systemic resistance);GO:0009873(ethylene-…	-	K14516	ethylene-responsive transcription factor 1	-	vvi04075(Plant hormone signal transduction)	S8D7B6.1 PF00847.18;AP2;	0.75	0	0	3.39	0.15	0.5	4.62	7.4	3.23	0.52	0.53	0
38	TRINITY_DN35212_c1_g1	765	TRINITY_DN35212_c1_g1_i1	PREDICTED: F-box protein GID2 [Vitis vinifera]	GID2	F-box protein GID2 OS=Arabidopsis thaliana GN=GID2 PE=1 SV=1	GO:0005515(protein binding);GO:0005634(nucleus);GO:0009740(gibberellic acid mediated signaling pathway);GO:0009845(seed germination);GO:0009939(positive regulation of gibberellic acid mediated signaling pathway);GO:0010162(seed dormancy process);GO:0016567(protein ubiquitination);GO:0019005(SCF ubiquitin ligase complex)	ENOG410YPR2(F-box protein)	K14495	F-box protein GID2	-	vvi04075(Plant hormone signal transduction)	F6GZW7.1 PF00646.31;F-box;	196.24	220.02	226.52	191.49	152.71	125.12	234.96	182.99	216.64	192.81	206.59	214.22
39	TRINITY_DN29564_c0_g1	823	TRINITY_DN29564_c0_g1_i1;TRINITY_DN29564_c0_g1_i2;TRINITY_DN29564_c0_g1_i3;TRINITY_DN29564_c0_g1_i4	unnamed protein product, partial [Vitis vinifera]	IAA16	Auxin-responsive protein IAA16 OS=Arabidopsis thaliana GN=IAA16 PE=1 SV=1	GO:0003700(transcription factor activity, sequence-specific DNA binding);GO:0005515(protein binding);GO:0005634(nucleus);GO:0006351(transcription, DNA-templated);GO:0006355(regulation of transcription, DNA-templated);GO:0009733(response to auxin);GO:0009734(auxin-activated signaling pathway)	ENOG410YGIK(auxin-responsive protein)	K14484	auxin-responsive protein IAA	-	vvi04075(Plant hormone signal transduction)	D7U0P6.1 PF02309.14;AUX_IAA;	40.06	29.1	21.19	40.47	32.55	30.7	31.69	26.57	25.68	28.45	33.77	42.28
40	TRINITY_DN33131_c1_g11	770	TRINITY_DN33131_c1_g11_i1	PREDICTED: DELLA protein RGL1 [Vitis vinifera]	GAIPB	DELLA protein GAIP-B OS=Cucurbita maxima GN=GAIPB PE=2 SV=1	GO:0003700(transcription factor activity, sequence-specific DNA binding);GO:0005634(nucleus);GO:0006355(regulation of transcription, DNA-templated);GO:0043565(sequence-specific DNA binding)	ENOG4111BCC(GRAS domain family)	K14494	DELLA protein	-	pvu04075(Plant hormone signal transduction)	A5B006.1 PF03514.12;GRAS;	0.43	0	0.14	3.2	2.89	1.89	0.16	1.84	0.17	0	0.59	1.01
41	TRINITY_DN40437_c0_g1	661	TRINITY_DN40437_c0_g1_i1	PREDICTED: auxin-responsive protein SAUR50-like [Vitis vinifera]	SAUR50	Auxin-responsive protein SAUR50 OS=Arabidopsis thaliana GN=SAUR50 PE=1 SV=1	GO:0003674(molecular_function);GO:0005739(mitochondrion);GO:0009733(response to auxin)	-	K14488	SAUR family protein	-	vvi04075(Plant hormone signal transduction)	F6GWN6.1 PF02519.12;Auxin_inducible;	11.21	8.28	5.98	8.04	1.11	0.66	4.07	1.59	1.72	8.54	12.81	6.43
42	TRINITY_DN24176_c0_g1	457	TRINITY_DN24176_c0_g1_i1	PREDICTED: basic form of pathogenesis-related protein 1 [Vitis vinifera]	-	Basic form of pathogenesis-related protein 1 OS=Nicotiana tabacum PE=3 SV=1	GO:0003674(molecular_function);GO:0005576(extracellular region);GO:0008150(biological_process)	COG2340(Scp-like extracellular)	K13449	pathogenesis-related protein 1	-	vvi04075(Plant hormone signal transduction);vvi04626(Plant-pathogen interaction)	F6HBL1.1 PF00188.24;CAP;	17.85	0	0.16	4.66	2.53	0.41	5.87	6.97	4.58	0.8	1.43	1.93
43	TRINITY_DN29937_c0_g1	2086	TRINITY_DN29937_c0_g1_i1;TRINITY_DN29937_c0_g1_i2	PREDICTED: protein AUXIN SIGNALING F-BOX 2 [Vitis vinifera]	AFB2	Protein AUXIN SIGNALING F-BOX 2 OS=Arabidopsis thaliana GN=AFB2 PE=1 SV=1	GO:0000822(inositol hexakisphosphate binding);GO:0009734(auxin-activated signaling pathway)	ENOG410XQ54(F-box and leucine-rich repeat protein)	K14485	transport inhibitor response 1	-	nnu04075(Plant hormone signal transduction)	S8CMF2.1 PF12937.5;F-box-like;	11.53	13.82	10.54	7.98	9.49	10.47	8.09	6.16	9.66	18.97	19.68	18.23
44	TRINITY_DN8020_c0_g1	231	TRINITY_DN8020_c0_g1_i1	hypothetical protein VITISV_033102 [Vitis vinifera]	SAUR71	Auxin-responsive protein SAUR71 OS=Arabidopsis thaliana GN=SAUR71 PE=2 SV=1	GO:0005516(calmodulin binding);GO:0005575(cellular_component);GO:0009733(response to auxin)	ENOG410YIHK(auxin-responsive protein)	K14488	SAUR family protein	-	vvi04075(Plant hormone signal transduction)	F6H2V4.1 PF02519.12;Auxin_inducible;	3.93	1.07	0	8.69	0.94	0	4.24	2.91	2.94	2.28	0	1.23
45	TRINITY_DN35104_c0_g4	2240	TRINITY_DN35104_c0_g4_i1;TRINITY_DN35104_c0_g4_i2	PREDICTED: protein TRANSPORT INHIBITOR RESPONSE 1 [Vitis vinifera]	TIR1	Protein TRANSPORT INHIBITOR RESPONSE 1 OS=Arabidopsis thaliana GN=TIR1 PE=1 SV=2	GO:0000822(inositol hexakisphosphate binding);GO:0009734(auxin-activated signaling pathway)	ENOG410XQ54(F-box and leucine-rich repeat protein)	K14485	transport inhibitor response 1	-	vvi04075(Plant hormone signal transduction)	F6HQ17.1 PF12937.5;F-box-like;	17.69	34.18	23.72	6.75	12.18	13.13	10.27	5.39	5.06	15.06	15.6	12.67
46	TRINITY_DN34122_c1_g3	1363	TRINITY_DN34122_c1_g3_i1;TRINITY_DN34122_c1_g3_i2;TRINITY_DN34122_c1_g3_i3;TRINITY_DN34122_c1_g3_i4	PREDICTED: auxin-induced protein 22D [Vitis vinifera]	IAA4	Auxin-responsive protein IAA4 OS=Arabidopsis thaliana GN=IAA4 PE=1 SV=2	GO:0003677(DNA binding);GO:0003700(transcription factor activity, sequence-specific DNA binding);GO:0005622(intracellular);GO:0005634(nucleus);GO:0006351(transcription, DNA-templated);GO:0006355(regulation of transcription, DNA-templated);GO:0006417(regulation of translation);GO:0009733(response to auxin);GO:0009734(auxin-activated signaling pathway);GO:0044212(transcription regulatory region DNA…	ENOG410YIDV(auxin-induced protein)	K14484	auxin-responsive protein IAA	-	vvi04075(Plant hormone signal transduction)	B9RTF5.1 PF02309.14;AUX_IAA;	89.64	73.15	58.41	47.17	81.22	46.63	47.18	54.52	65.82	112.89	82.61	84.59
47	TRINITY_DN32014_c0_g1	2274	TRINITY_DN32014_c0_g1_i1	PREDICTED: ETHYLENE INSENSITIVE 3-like 3 protein isoform X1 [Vitis vinifera]	EIL3	ETHYLENE INSENSITIVE 3-like 3 protein OS=Arabidopsis thaliana GN=EIL3 PE=1 SV=1	GO:0003677(DNA binding);GO:0003700(transcription factor activity, sequence-specific DNA binding);GO:0005622(intracellular);GO:0005634(nucleus);GO:0006351(transcription, DNA-templated);GO:0006355(regulation of transcription, DNA-templated);GO:0009873(ethylene-activated signaling pathway);GO:0042762(regulation of sulfur metabolic process);GO:0071281(cellular response to iron ion)	ENOG410YA8W(ethylene insensitive 3-like 3)	K14514	ethylene-insensitive protein 3	-	vvi04075(Plant hormone signal transduction)	F6GU99.1 PF04873.11;EIN3;	6.04	5.12	4.01	6.33	11.63	17.56	7.59	9.3	10.52	6.1	5	5.56
48	TRINITY_DN19010_c0_g1	1072	TRINITY_DN19010_c0_g1_i1	PREDICTED: MLP-like protein 28 [Vitis vinifera]	MLP423	MLP-like protein 423 OS=Arabidopsis thaliana GN=MLP423 PE=2 SV=1	GO:0006952(defense response);GO:0009507(chloroplast);GO:0009607(response to biotic stimulus);GO:0016020(membrane)	-	K14496	abscisic acid receptor PYR/PYL family	-	sind04075(Plant hormone signal transduction)	D7T8R8.1 PF00407.17;Bet_v_1;	25.29	31.61	27.35	15.45	11.01	11.04	9.65	4.87	9.9	16.58	21.08	9.73
49	TRINITY_DN28081_c0_g1	2097	TRINITY_DN28081_c0_g1_i1;TRINITY_DN28081_c0_g1_i10;TRINITY_DN28081_c0_g1_i2;TRINITY_DN28081_c0_g1_i3;TRINITY_DN28081_c0_g1_i4;TRINITY_DN28081_c0_g1_i5;TRINITY_DN28081_c0_g1_i6;TRINITY_DN28081_c0_g1_i7;TRINITY_DN28081_c0_g1_i8;TRINITY_DN28081_c0_g1_i9	PREDICTED: ethylene-responsive transcription factor RAP2-7 isoform X2 [Vitis vinifera]	AP2	Floral homeotic protein APETALA 2 OS=Arabidopsis thaliana GN=AP2 PE=1 SV=1	GO:0003677(DNA binding);GO:0003700(transcription factor activity, sequence-specific DNA binding);GO:0005634(nucleus);GO:0006351(transcription, DNA-templated);GO:0006355(regulation of transcription, DNA-templated);GO:0009908(flower development);GO:0010073(meristem maintenance);GO:0010093(specification of floral organ identity);GO:0019953(sexual reproduction);GO:0030154(cell differentiation);GO:004…	ENOG410YD13(Transcription factor)	K14516	ethylene-responsive transcription factor 1	-	mus04075(Plant hormone signal transduction)	A0A067G3U2.1 PF00847.18;AP2;	5.93	3.85	2.15	3.46	4.6	1.52	3.14	3.55	2.12	1.68	3.45	4.15
50	TRINITY_DN35634_c3_g2	3473	TRINITY_DN35634_c3_g2_i1	PREDICTED: phosphate transporter PHO1 [Vitis vinifera]	PHO1	Phosphate transporter PHO1 OS=Arabidopsis thaliana GN=PHO1 PE=1 SV=1	GO:0005802(trans-Golgi network);GO:0005886(plasma membrane)	COG5409(Xenotropic and polytropic retrovirus receptor 1)	K14514	ethylene-insensitive protein 3	-	smo04075(Plant hormone signal transduction)	D7SZK0.1 PF03124.12;EXS;	11.34	7.67	5.24	7.68	2.5	2	3.53	3.44	3.17	3.01	11.44	9.91
51	TRINITY_DN35022_c0_g4	645	TRINITY_DN35022_c0_g4_i1	PREDICTED: auxin-responsive protein SAUR24-like [Vitis vinifera]	SAUR24	Auxin-responsive protein SAUR24 OS=Arabidopsis thaliana GN=SAUR24 PE=2 SV=1	GO:0009507(chloroplast);GO:0009733(response to auxin)	ENOG410YVUY(auxin-induced protein)	K14488	SAUR family protein	-	vvi04075(Plant hormone signal transduction)	A0A061DYM5.1 PF02519.12;Auxin_inducible;	3.82	3.65	4.16	1.32	1.92	1.82	3.71	0.83	1.86	7.4	7.84	6.2
52	TRINITY_DN28757_c0_g4	2329	TRINITY_DN28757_c0_g4_i1	PREDICTED: scarecrow-like protein 30 isoform X2 [Vitis vinifera]	SCL14	Scarecrow-like protein 14 OS=Arabidopsis thaliana GN=SCL14 PE=2 SV=2	GO:0003700(transcription factor activity, sequence-specific DNA binding);GO:0005634(nucleus);GO:0006355(regulation of transcription, DNA-templated);GO:0043565(sequence-specific DNA binding)	ENOG410YMPH(transcription, DNA-dependent)	K14494	DELLA protein	-	ppp04075(Plant hormone signal transduction)	F6HNW8.1 PF03514.12;GRAS;	2.12	2.41	1.85	4.18	2.06	0.85	2.63	1.72	2.05	1.62	2.86	3.76
53	TRINITY_DN37262_c0_g3	2223	TRINITY_DN37262_c0_g3_i1;TRINITY_DN37262_c0_g3_i2;TRINITY_DN37262_c0_g3_i3	PREDICTED: B3 domain-containing transcription factor NGA1 [Vitis vinifera]	Os02g0683500	B3 domain-containing protein Os02g0683500 OS=Oryza sativa subsp. japonica GN=Os02g0683500 PE=2 SV=1	GO:0003677(DNA binding);GO:0003700(transcription factor activity, sequence-specific DNA binding);GO:0005634(nucleus);GO:0006351(transcription, DNA-templated);GO:0006355(regulation of transcription, DNA-templated);GO:0009908(flower development);GO:0048366(leaf development)	ENOG410YHK7(B3 domain-containing)	K14486	auxin response factor	-	atr04075(Plant hormone signal transduction)	M1AWD5.1 PF02362.19;B3;	7.44	4.53	3.35	8.97	8.29	6.01	8.91	9.31	7.58	9.5	7.81	6.84
54	TRINITY_DN19427_c0_g1	228	TRINITY_DN19427_c0_g1_i1	PREDICTED: indole-3-acetic acid-amido synthetase GH3.6 [Vitis vinifera]	GH3.5	Indole-3-acetic acid-amido synthetase GH3.5 OS=Arabidopsis thaliana GN=GH3.5 PE=1 SV=1	GO:0005737(cytoplasm);GO:0009733(response to auxin);GO:0010120(camalexin biosynthetic process);GO:0010252(auxin homeostasis);GO:0010279(indole-3-acetic acid amido synthetase activity);GO:1901183(positive regulation of camalexin biosynthetic process)	ENOG410XT6V(Indole-3-acetic acid-amido synthetase)	K14487	auxin responsive GH3 gene family	-	vvi04075(Plant hormone signal transduction)	F6GXP7.1 PF03321.11;GH3;	8.16	0	0	0	3.91	7.24	0	0	0	0	1.24	0
55	TRINITY_DN36919_c2_g3	2009	TRINITY_DN36919_c2_g3_i1;TRINITY_DN36919_c2_g3_i2	PREDICTED: auxin response factor 6 isoform X1 [Vitis vinifera]	ARF6	Auxin response factor 6 OS=Arabidopsis thaliana GN=ARF6 PE=1 SV=2	GO:0003677(DNA binding);GO:0003700(transcription factor activity, sequence-specific DNA binding);GO:0005515(protein binding);GO:0005634(nucleus);GO:0006351(transcription, DNA-templated);GO:0006355(regulation of transcription, DNA-templated);GO:0009733(response to auxin);GO:0009734(auxin-activated signaling pathway);GO:0009908(flower development)	ENOG410YA3R(auxin response factor)	K14486	auxin response factor	-	tcc04075(Plant hormone signal transduction)	A0A067G9R0.1 PF02362.19;B3;	35.24	39.49	30.58	28.95	24.09	24.58	35.71	27.3	27.81	47.06	54.8	60.79
56	TRINITY_DN30141_c0_g2	2188	TRINITY_DN30141_c0_g2_i1;TRINITY_DN30141_c0_g2_i2;TRINITY_DN30141_c0_g2_i3	PREDICTED: transcription factor UNE10 [Vitis vinifera]	UNE10	Transcription factor UNE10 OS=Arabidopsis thaliana GN=UNE10 PE=2 SV=1	GO:0003677(DNA binding);GO:0003700(transcription factor activity, sequence-specific DNA binding);GO:0005634(nucleus);GO:0006351(transcription, DNA-templated);GO:0006355(regulation of transcription, DNA-templated);GO:0009506(plasmodesma);GO:0009567(double fertilization forming a zygote and endosperm);GO:0046983(protein dimerization activity)	ENOG4111B0G(Transcription factor)	K12126	phytochrome-interacting factor 3	-	gmx04075(Plant hormone signal transduction);gmx04712(Circadian rhythm - plant)	A0A067HCW3.1 PF00010.24;HLH;	3.15	5.79	5.51	3.11	6.6	11.15	5.24	7.13	4.51	1.12	1.15	1.73
57	TRINITY_DN29810_c1_g6	1092	TRINITY_DN29810_c1_g6_i1	PREDICTED: two-component response regulator ARR9 [Vitis vinifera]	ARR9	Two-component response regulator ARR9 OS=Arabidopsis thaliana GN=ARR9 PE=1 SV=1	GO:0000156(phosphorelay response regulator activity);GO:0000160(phosphorelay signal transduction system);GO:0005515(protein binding);GO:0005634(nucleus);GO:0006351(transcription, DNA-templated);GO:0006355(regulation of transcription, DNA-templated);GO:0007623(circadian rhythm);GO:0009735(response to cytokinin);GO:0009736(cytokinin-activated signaling pathway)	COG0784(response regulator)	K14492	two-component response regulator ARR-A family	-	vvi04075(Plant hormone signal transduction)	W9RA85.1 PF00072.22;Response_reg;	32.38	22.4	20.61	9.58	26.72	25.96	18.19	9.64	13.76	22.02	18.32	14.09
58	TRINITY_DN31649_c0_g6	1242	TRINITY_DN31649_c0_g6_i1;TRINITY_DN31649_c0_g6_i2;TRINITY_DN31649_c0_g6_i3;TRINITY_DN31649_c0_g6_i4;TRINITY_DN31649_c0_g6_i5;TRINITY_DN31649_c0_g6_i6;TRINITY_DN31649_c0_g6_i7	PREDICTED: histidine-containing phosphotransfer protein 1 [Vitis vinifera]	AHP1	Histidine-containing phosphotransfer protein 1 OS=Arabidopsis thaliana GN=AHP1 PE=1 SV=1	GO:0000160(phosphorelay signal transduction system);GO:0005634(nucleus);GO:0005737(cytoplasm);GO:0009736(cytokinin-activated signaling pathway);GO:0009927(histidine phosphotransfer kinase activity);GO:0016310(phosphorylation);GO:0043424(protein histidine kinase binding)	COG2198(Histidine kinase)	K14490	histidine-containing phosphotransfer peotein	-	vvi04075(Plant hormone signal transduction)	D7TP79.1 PF01627.21;Hpt;	34.89	52.5	49.24	54.02	49.45	32.81	29.97	25.64	49.29	37.18	53.33	42.25
59	TRINITY_DN34547_c1_g4	1100	TRINITY_DN34547_c1_g4_i1;TRINITY_DN34547_c1_g4_i2;TRINITY_DN34547_c1_g4_i3	PREDICTED: uncharacterized protein LOC100250529 isoform X1 [Vitis vinifera]	dnaJ	Chaperone protein DnaJ OS=Mannheimia succiniciproducens (strain MBEL55E) GN=dnaJ PE=3 SV=2	GO:0006457(protein folding);GO:0009507(chloroplast)	COG0484(ATP binding to DnaK triggers the release of the substrate protein, thus completing the reaction cycle. Several rounds of ATP-dependent interactions between DnaJ, DnaK and GrpE are required for fully efficient folding. Also involved, together with DnaK and GrpE, in the DNA replication of plasmids through activation of initiation proteins (By similarity))	K14431	transcription factor TGA	-	mtr04075(Plant hormone signal transduction)	E0CRE4.1 PF00226.29;DnaJ;	3.42	3.37	2.18	2.61	2.15	3.01	6.81	2.45	2.36	2.51	2.48	3.39
60	TRINITY_DN29901_c2_g4	206	TRINITY_DN29901_c2_g4_i1	PREDICTED: auxin-induced protein 6B-like [Vitis vinifera]	-	-	-	ENOG410YR0G(Auxin responsive protein)	K14488	SAUR family protein	-	vvi04075(Plant hormone signal transduction)	-	1.1	2.98	0	0	3.94	1.62	2.96	0	5.15	6.34	3.29	5.09
61	TRINITY_DN2338_c0_g1	212	TRINITY_DN2338_c0_g1_i1	PREDICTED: histidine-containing phosphotransfer protein 4 [Vitis vinifera]	AHP4	Histidine-containing phosphotransfer protein 4 OS=Arabidopsis thaliana GN=AHP4 PE=1 SV=2	GO:0000160(phosphorelay signal transduction system);GO:0005634(nucleus);GO:0005737(cytoplasm);GO:0009736(cytokinin-activated signaling pathway);GO:0009927(histidine phosphotransfer kinase activity);GO:0016310(phosphorylation);GO:0043424(protein histidine kinase binding)	COG2198(Histidine kinase)	K14490	histidine-containing phosphotransfer peotein	-	vvi04075(Plant hormone signal transduction)	F6H360.1 PF01627.21;Hpt;	1.01	0	0	0	1.21	1.49	1.36	2.47	15.19	0	0	0
62	TRINITY_DN31935_c2_g5	447	TRINITY_DN31935_c2_g5_i1;TRINITY_DN31935_c2_g5_i2	PREDICTED: ethylene-responsive transcription factor ERF095 [Vitis vinifera]	ERF095	Ethylene-responsive transcription factor ERF095 OS=Arabidopsis thaliana GN=ERF095 PE=1 SV=1	GO:0003677(DNA binding);GO:0003700(transcription factor activity, sequence-specific DNA binding);GO:0005622(intracellular);GO:0005634(nucleus);GO:0006351(transcription, DNA-templated);GO:0006355(regulation of transcription, DNA-templated);GO:0009873(ethylene-activated signaling pathway)	ENOG410YYI7(Transcription factor)	K14516	ethylene-responsive transcription factor 1	-	pper04075(Plant hormone signal transduction)	A0A067KVU6.1 PF00847.18;AP2;	1.12	0.2	0.16	0.65	3.63	0	4.36	9.69	2.48	0.21	0.43	0.22
63	TRINITY_DN28521_c0_g1	1965	TRINITY_DN28521_c0_g1_i1	PREDICTED: scarecrow-like protein 3 isoform X1 [Vitis vinifera]	SCL3	Scarecrow-like protein 3 OS=Arabidopsis thaliana GN=SCL3 PE=2 SV=1	GO:0003700(transcription factor activity, sequence-specific DNA binding);GO:0005634(nucleus);GO:0006355(regulation of transcription, DNA-templated);GO:0043565(sequence-specific DNA binding)	ENOG410XRSH(Scarecrow-like protein)	K14494	DELLA protein	-	ppp04075(Plant hormone signal transduction)	F6GX84.1 PF03514.12;GRAS;	13.6	16.21	14.53	5.97	4.43	3.89	8.02	4.16	5.73	25.9	24.2	24.41
64	TRINITY_DN36501_c1_g1	812	TRINITY_DN36501_c1_g1_i1;TRINITY_DN36501_c1_g1_i2;TRINITY_DN36501_c1_g1_i3	PREDICTED: transcription factor bHLH30 isoform X1 [Vitis vinifera]	BHLH30	Transcription factor bHLH30 OS=Arabidopsis thaliana GN=BHLH30 PE=1 SV=1	GO:0003677(DNA binding);GO:0003700(transcription factor activity, sequence-specific DNA binding);GO:0005634(nucleus);GO:0006351(transcription, DNA-templated);GO:0006355(regulation of transcription, DNA-templated);GO:0046983(protein dimerization activity)	ENOG411197J(Helix-loop-helix DNA-binding domain)	K13422	transcription factor MYC2	-	ppp04075(Plant hormone signal transduction)	F6H125.1 PF00010.24;HLH;	20.91	21.7	14.07	7.21	70.24	195.7	6.17	5.56	13.41	4.9	8.84	8.01
65	TRINITY_DN31282_c0_g5	457	TRINITY_DN31282_c0_g5_i1	PREDICTED: ABSCISIC ACID-INSENSITIVE 5-like protein 5 [Vitis vinifera]	-	-	-	ENOG410ZKZR(Transcription factor)	K14432	ABA responsive element binding factor	-	vvi04075(Plant hormone signal transduction)	-	19.99	18.8	14.03	26.25	31.56	61.68	26.07	23.4	22.66	14.38	18.54	19.47
66	TRINITY_DN31495_c1_g3	1157	TRINITY_DN31495_c1_g3_i1;TRINITY_DN31495_c1_g3_i2	PREDICTED: ethylene-responsive transcription factor 5 [Vitis vinifera]	ERF5	Ethylene-responsive transcription factor 5 OS=Nicotiana tabacum GN=ERF5 PE=2 SV=1	GO:0003677(DNA binding);GO:0003700(transcription factor activity, sequence-specific DNA binding);GO:0005634(nucleus);GO:0006351(transcription, DNA-templated);GO:0006355(regulation of transcription, DNA-templated);GO:0009873(ethylene-activated signaling pathway);GO:0010200(response to chitin)	ENOG410Z37D(Transcription factor)	K14517	ethylene-responsive transcription factor 2	-	eus04075(Plant hormone signal transduction)	W9RPJ4.1 PF00847.18;AP2;	732.86	876.77	583.22	1153.76	526.84	709.89	1133.19	852.19	843.78	68.99	204.77	977.57
67	TRINITY_DN34391_c0_g9	918	TRINITY_DN34391_c0_g9_i1;TRINITY_DN34391_c0_g9_i2	PREDICTED: indole-3-acetic acid-induced protein ARG7-like [Vitis vinifera]	-	-	-	ENOG41119EH(Auxin responsive protein)	K14488	SAUR family protein	-	pda04075(Plant hormone signal transduction)	F6GXX6.1 PF02519.12;Auxin_inducible;	98.62	52.27	62.35	209.92	618.86	707.48	395.35	508.09	682.49	7.41	8.38	51.6
68	TRINITY_DN28836_c0_g1	1484	TRINITY_DN28836_c0_g1_i1	PREDICTED: probable F-box protein At1g60180 [Vitis vinifera]	At2g27310	F-box protein At2g27310 OS=Arabidopsis thaliana GN=At2g27310 PE=2 SV=1	GO:0003674(molecular_function);GO:0008150(biological_process)	ENOG4111MD6(F-box protein At2g27310-like)	K14495	F-box protein GID2	-	sly04075(Plant hormone signal transduction)	I1L829.2 PF00646.31;F-box;	4.72	4.26	3.51	1.85	4.18	3.03	3.24	2.17	2.55	2.96	2.71	2.52
69	TRINITY_DN34242_c0_g3	2975	TRINITY_DN34242_c0_g3_i1;TRINITY_DN34242_c0_g3_i2;TRINITY_DN34242_c0_g3_i3;TRINITY_DN34242_c0_g3_i4;TRINITY_DN34242_c0_g3_i5;TRINITY_DN34242_c0_g3_i6	PREDICTED: protein TIFY 4B isoform X1 [Vitis vinifera]	TIFY4B	Protein TIFY 4B OS=Arabidopsis thaliana GN=TIFY4B PE=1 SV=1	GO:0003714(transcription corepressor activity);GO:0005634(nucleus);GO:0009611(response to wounding);GO:0031347(regulation of defense response);GO:1903507(negative regulation of nucleic acid-templated transcription);GO:2000022(regulation of jasmonic acid mediated signaling pathway)	ENOG41121HH(leaf development)	K13464	jasmonate ZIM domain-containing protein	-	mus04075(Plant hormone signal transduction)	D7T736.1 PF06200.12;tify;	5.34	5.7	3	8.06	6.68	3.62	6.12	5.72	6.76	8.33	8.1	8
70	TRINITY_DN34051_c1_g2	3111	TRINITY_DN34051_c1_g2_i1;TRINITY_DN34051_c1_g2_i10;TRINITY_DN34051_c1_g2_i2;TRINITY_DN34051_c1_g2_i3;TRINITY_DN34051_c1_g2_i4;TRINITY_DN34051_c1_g2_i5;TRINITY_DN34051_c1_g2_i6;TRINITY_DN34051_c1_g2_i7;TRINITY_DN34051_c1_g2_i8;TRINITY_DN34051_c1_g2_i9	PREDICTED: auxin response factor 18 [Vitis vinifera]	ARF7	Auxin response factor 7 OS=Oryza sativa subsp. japonica GN=ARF7 PE=2 SV=1	GO:0003677(DNA binding);GO:0003700(transcription factor activity, sequence-specific DNA binding);GO:0005634(nucleus);GO:0006351(transcription, DNA-templated);GO:0006355(regulation of transcription, DNA-templated);GO:0009734(auxin-activated signaling pathway)	ENOG410YECH(auxin response factor)	K14486	auxin response factor	-	vvi04075(Plant hormone signal transduction)	D7TVI5.1 PF02309.14;AUX_IAA;	95.57	179.86	105.53	78	37.6	35.03	102.5	65.77	82.25	127.53	164.5	171.2
71	TRINITY_DN6626_c0_g1	212	TRINITY_DN6626_c0_g1_i1	PREDICTED: abscisic acid receptor PYL2 [Vitis vinifera]	PYL2	Abscisic acid receptor PYL2 OS=Arabidopsis thaliana GN=PYL2 PE=1 SV=1	GO:0004864(protein phosphatase inhibitor activity);GO:0004872(receptor activity);GO:0005634(nucleus);GO:0005737(cytoplasm);GO:0009738(abscisic acid-activated signaling pathway);GO:0010427(abscisic acid binding);GO:0080163(regulation of protein serine/threonine phosphatase activity)	ENOG410YE0A(abscisic acid receptor)	K14496	abscisic acid receptor PYR/PYL family	-	vvi04075(Plant hormone signal transduction)	M4CU78.1 PF10604.7;Polyketide_cyc2;	2.02	1.37	1.12	1.12	3.63	7.45	0	2.47	1.9	2.92	1.52	0
72	TRINITY_DN33415_c0_g3	1158	TRINITY_DN33415_c0_g3_i1;TRINITY_DN33415_c0_g3_i2	uncharacterized protein LOC100250231 [Vitis vinifera]	IAA16	Auxin-responsive protein IAA16 OS=Arabidopsis thaliana GN=IAA16 PE=1 SV=1	GO:0003700(transcription factor activity, sequence-specific DNA binding);GO:0005515(protein binding);GO:0005634(nucleus);GO:0006351(transcription, DNA-templated);GO:0006355(regulation of transcription, DNA-templated);GO:0009733(response to auxin);GO:0009734(auxin-activated signaling pathway)	ENOG410YEC3(Aux IAA proteins are short-lived transcriptional factors that function as repressors of early auxin response genes at low auxin concentrations. Repression is thought to result from the interaction with auxin response factors (ARFs), proteins that bind to the auxin-responsive promoter element (AuxRE). Formation of heterodimers with ARF proteins may alter their ability to modulate early…	K14484	auxin-responsive protein IAA	-	vvi04075(Plant hormone signal transduction)	A0A061F988.1 PF02309.14;AUX_IAA;	145.09	249.86	173.16	137.48	99.49	61.1	127.34	71.09	104.16	119.39	145.74	126.48
73	TRINITY_DN7527_c0_g3	296	TRINITY_DN7527_c0_g3_i1	PREDICTED: scarecrow-like protein 33 [Vitis vinifera]	SCL34	Scarecrow-like protein 34 OS=Arabidopsis thaliana GN=SCL34 PE=3 SV=1	GO:0003700(transcription factor activity, sequence-specific DNA binding);GO:0005634(nucleus);GO:0006355(regulation of transcription, DNA-templated);GO:0043565(sequence-specific DNA binding)	ENOG411152I(scarecrow-like protein)	K14494	DELLA protein	-	pmum04075(Plant hormone signal transduction)	F6GV00.1 PF03514.12;GRAS;	1.92	1.04	2.1	1.69	0	2.82	1.54	6.19	0.71	0	0	0
74	TRINITY_DN26944_c0_g1	1004	TRINITY_DN26944_c0_g1_i1;TRINITY_DN26944_c0_g1_i2;TRINITY_DN26944_c0_g1_i3	PREDICTED: histidine-containing phosphotransfer protein 2 [Vitis vinifera]	-	-	GO:0000160(phosphorelay signal transduction system);GO:0005634(nucleus);GO:0005737(cytoplasm);GO:0009736(cytokinin-activated signaling pathway);GO:0009927(histidine phosphotransfer kinase activity);GO:0016310(phosphorylation);GO:0043424(protein histidine kinase binding)	COG2198(Histidine kinase)	K14490	histidine-containing phosphotransfer peotein	-	vvi04075(Plant hormone signal transduction)	M0RVJ3.1 PF01627.21;Hpt;	3.59	4.52	1.01	3.05	2.32	1.1	2.72	3.74	2.75	4.32	4.26	3.69
75	TRINITY_DN2662_c0_g1	374	TRINITY_DN2662_c0_g1_i1	conserved hypothetical protein [Ricinus communis]	-	-	-	-	K14491	two-component response regulator ARR-B family	-	mtr04075(Plant hormone signal transduction)	B9SJL6.1 PF13456.4;RVT_3;	0	0	0	0.23	3.04	3.7	0	0.51	0.59	0	0	0
76	TRINITY_DN934_c0_g1	207	TRINITY_DN934_c0_g1_i1	PREDICTED: auxin-responsive protein SAUR21 [Vitis vinifera]	-	Auxin-induced protein X10A OS=Glycine max PE=2 SV=1	GO:0003674(molecular_function);GO:0005634(nucleus);GO:0009733(response to auxin)	ENOG410YUUH(auxin-induced protein)	K14488	SAUR family protein	-	vvi04075(Plant hormone signal transduction)	D7SS19.1 PF02519.12;Auxin_inducible;	3.25	1.47	3.6	6.01	0	0	1.46	0	5.09	0	0	0
77	TRINITY_DN30286_c0_g1	1914	TRINITY_DN30286_c0_g1_i1;TRINITY_DN30286_c0_g1_i2	PREDICTED: F-box protein At1g47056 isoform X1 [Vitis vinifera]	SKIP2	F-box protein SKIP2 OS=Arabidopsis thaliana GN=SKIP2 PE=1 SV=1	GO:0004842(ubiquitin-protein transferase activity);GO:0005515(protein binding);GO:0005634(nucleus);GO:0005737(cytoplasm);GO:0016567(protein ubiquitination)	ENOG410ZNMR(ubiquitin-protein ligase activity)	K13463	coronatine-insensitive protein 1	-	ath04075(Plant hormone signal transduction)	F6HSZ2.1 PF00646.31;F-box;	47.86	39.46	45.3	68.37	83.18	98.39	86.23	104.29	71.42	16.84	18.63	56.94
78	TRINITY_DN35104_c0_g2	2585	TRINITY_DN35104_c0_g2_i1;TRINITY_DN35104_c0_g2_i2;TRINITY_DN35104_c0_g2_i3;TRINITY_DN35104_c0_g2_i4;TRINITY_DN35104_c0_g2_i5;TRINITY_DN35104_c0_g2_i6	PREDICTED: protein TRANSPORT INHIBITOR RESPONSE 1 [Vitis vinifera]	TIR1	Protein TRANSPORT INHIBITOR RESPONSE 1 OS=Arabidopsis thaliana GN=TIR1 PE=1 SV=2	GO:0000822(inositol hexakisphosphate binding);GO:0009734(auxin-activated signaling pathway)	ENOG410XQ54(F-box and leucine-rich repeat protein)	K14485	transport inhibitor response 1	-	vvi04075(Plant hormone signal transduction)	F6HTW6.1 PF12937.5;F-box-like;	25.65	36.86	31.68	10.05	22.29	19.77	16.8	10.7	9.26	42.17	26.57	38
79	TRINITY_DN28822_c0_g1	255	TRINITY_DN28822_c0_g1_i1	PREDICTED: auxin-responsive protein SAUR50 [Vitis vinifera]	-	-	GO:0003674(molecular_function);GO:0005575(cellular_component);GO:0009733(response to auxin)	ENOG4111EEH(Auxin responsive protein)	K14488	SAUR family protein	-	vvi04075(Plant hormone signal transduction)	D7SND5.1 PF02519.12;Auxin_inducible;	0.59	0.8	7.77	0	0	0	3.16	0	1.64	0	0.89	2.78
80	TRINITY_DN33923_c2_g7	1887	TRINITY_DN33923_c2_g7_i1;TRINITY_DN33923_c2_g7_i2	PREDICTED: cyclin-D5-1 [Vitis vinifera]	CYCD5-1	Cyclin-D5-1 OS=Arabidopsis thaliana GN=CYCD5-1 PE=2 SV=2	GO:0004693(cyclin-dependent protein serine/threonine kinase activity);GO:0005515(protein binding);GO:0005634(nucleus);GO:0042023(DNA endoreduplication);GO:0051301(cell division);GO:0051726(regulation of cell cycle)	ENOG410XRKC((DC) complex that phosphorylates and inhibits members of the retinoblastoma (RB) protein family including RB1 and regulates the cell-cycle during G(1) S transition. Phosphorylation of RB1 allows dissociation of the transcription factor E2F from the RB E2F complex and the subsequent transcription of E2F target genes which are responsible for the progression through the G(1) phase. Hypo…	K14505	cyclin D3, plant	-	brp04075(Plant hormone signal transduction)	E0CP30.1 PF00134.21;Cyclin_N;	3.34	3.86	2.02	5.21	4.69	3.12	7.59	7.24	6	1.58	2.17	5.51
81	TRINITY_DN30388_c0_g3	1339	TRINITY_DN30388_c0_g3_i1;TRINITY_DN30388_c0_g3_i2	PREDICTED: auxin-responsive protein IAA11 isoform X2 [Vitis vinifera]	IAA13	Auxin-responsive protein IAA13 OS=Arabidopsis thaliana GN=IAA13 PE=1 SV=2	GO:0003700(transcription factor activity, sequence-specific DNA binding);GO:0005515(protein binding);GO:0005634(nucleus);GO:0006351(transcription, DNA-templated);GO:0006355(regulation of transcription, DNA-templated);GO:0009733(response to auxin);GO:0009734(auxin-activated signaling pathway)	ENOG410YK71(auxin-responsive protein)	K14484	auxin-responsive protein IAA	-	vvi04075(Plant hormone signal transduction)	F6HZR1.1 PF02309.14;AUX_IAA;	13.46	15.47	13.44	25.41	41.56	27.26	29.74	32.45	42.98	15.63	22.07	33.23
82	TRINITY_DN33476_c0_g2	1542	TRINITY_DN33476_c0_g2_i1;TRINITY_DN33476_c0_g2_i2;TRINITY_DN33476_c0_g2_i3;TRINITY_DN33476_c0_g2_i4	PREDICTED: auxin-responsive protein IAA27 [Vitis vinifera]	IAA27	Auxin-responsive protein IAA27 OS=Arabidopsis thaliana GN=IAA27 PE=1 SV=1	GO:0003700(transcription factor activity, sequence-specific DNA binding);GO:0005622(intracellular);GO:0005634(nucleus);GO:0006351(transcription, DNA-templated);GO:0006355(regulation of transcription, DNA-templated);GO:0006417(regulation of translation);GO:0009733(response to auxin);GO:0009734(auxin-activated signaling pathway)	ENOG410YEX5(auxin-responsive protein)	K14484	auxin-responsive protein IAA	-	vvi04075(Plant hormone signal transduction)	F6HH09.1 PF02309.14;AUX_IAA;	233.64	373.06	274.65	82.3	63.45	36.43	113.26	53.23	110.86	116.17	103.2	95.66
83	TRINITY_DN38141_c0_g1	2035	TRINITY_DN38141_c0_g1_i1;TRINITY_DN38141_c0_g1_i2	PREDICTED: auxin response factor 18 [Vitis vinifera]	ARF16	Auxin response factor 16 OS=Arabidopsis thaliana GN=ARF16 PE=2 SV=1	GO:0003677(DNA binding);GO:0003700(transcription factor activity, sequence-specific DNA binding);GO:0005634(nucleus);GO:0006351(transcription, DNA-templated);GO:0006355(regulation of transcription, DNA-templated);GO:0007389(pattern specification process);GO:0009733(response to auxin);GO:0009734(auxin-activated signaling pathway);GO:0035198(miRNA binding);GO:0048829(root cap development);GO:005130…	ENOG410ZZ2C(auxin response factor)	K14486	auxin response factor	-	cit04075(Plant hormone signal transduction)	B9HUF7.2 PF02362.19;B3;	6.78	8.31	6.32	4.05	2.82	2.07	4.73	3.88	3.56	11.89	13.85	13.39
84	TRINITY_DN38613_c0_g3	1937	TRINITY_DN38613_c0_g3_i1;TRINITY_DN38613_c0_g3_i2;TRINITY_DN38613_c0_g3_i3;TRINITY_DN38613_c0_g3_i4;TRINITY_DN38613_c0_g3_i5;TRINITY_DN38613_c0_g3_i6;TRINITY_DN38613_c0_g3_i7;TRINITY_DN38613_c0_g3_i8	PREDICTED: transcription factor TGA2.2 isoform X2 [Vitis vinifera]	TGAL1	Transcription factor TGAL1 OS=Oryza sativa subsp. japonica GN=TGAL1 PE=1 SV=2	GO:0005515(protein binding)	ENOG410YSUA(Transcription factor)	K14431	transcription factor TGA	-	vvi04075(Plant hormone signal transduction)	D7TX81.1 PF14144.4;DOG1;	79.97	118.43	67.89	71.5	81.39	58.25	77.76	63.83	77.77	94.76	104.23	81.21
85	TRINITY_DN30076_c0_g2	2730	TRINITY_DN30076_c0_g2_i1	Myc2 bHLH protein [Vitis vinifera]	BHLH13	Transcription factor bHLH13 OS=Arabidopsis thaliana GN=BHLH13 PE=2 SV=1	GO:0003677(DNA binding);GO:0003700(transcription factor activity, sequence-specific DNA binding);GO:0005634(nucleus);GO:0006351(transcription, DNA-templated);GO:0006355(regulation of transcription, DNA-templated);GO:0044212(transcription regulatory region DNA binding);GO:0046983(protein dimerization activity)	ENOG410YCJJ(anthocyanin-containing compound biosynthetic process)	K13422	transcription factor MYC2	-	ppp04075(Plant hormone signal transduction)	F6I6F0.1 PF14215.4;bHLH-MYC_N;	36.67	36.14	39.69	133.47	199.37	257.68	113.41	147.39	151.68	25.46	22.11	61.22
86	TRINITY_DN36056_c0_g3	2627	TRINITY_DN36056_c0_g3_i1;TRINITY_DN36056_c0_g3_i2;TRINITY_DN36056_c0_g3_i3;TRINITY_DN36056_c0_g3_i4	unnamed protein product, partial [Vitis vinifera]	APG	Transcription factor APG OS=Oryza sativa subsp. japonica GN=APG PE=1 SV=1	GO:0005634(nucleus)	ENOG4111SYS(Transcription factor)	K12126	phytochrome-interacting factor 3	-	vvi04075(Plant hormone signal transduction);vvi04712(Circadian rhythm - plant)	A0A061F544.1 PF00010.24;HLH;	29.55	43.29	18.68	20.78	21.75	10.84	35.83	24.28	29.63	38.64	41.81	45.67
87	TRINITY_DN28748_c0_g1	2000	TRINITY_DN28748_c0_g1_i1;TRINITY_DN28748_c0_g1_i2;TRINITY_DN28748_c0_g1_i3;TRINITY_DN28748_c0_g1_i4;TRINITY_DN28748_c0_g1_i5;TRINITY_DN28748_c0_g1_i6;TRINITY_DN28748_c0_g1_i7;TRINITY_DN28748_c0_g1_i8	hypothetical protein VITISV_030445 [Vitis vinifera]	BHLH110	Transcription factor bHLH110 OS=Arabidopsis thaliana GN=BHLH110 PE=2 SV=2	GO:0001046(core promoter sequence-specific DNA binding);GO:0001228(transcriptional activator activity, RNA polymerase II transcription regulatory region sequence-specific binding);GO:0005634(nucleus);GO:0006366(transcription from RNA polymerase II promoter)	ENOG410YI9B(HLH)	K16189	phytochrome-interacting factor 4	-	obr04075(Plant hormone signal transduction)	A0A0K9NJE2.1 PF00010.24;HLH;	9.58	14.33	7.38	7.94	3.72	3.28	6.84	3.81	4.1	12.24	11.73	11.85
88	TRINITY_DN11617_c0_g2	277	TRINITY_DN11617_c0_g2_i1	PREDICTED: scarecrow-like protein 21 [Vitis vinifera]	SCR	Protein SCARECROW OS=Ipomoea nil GN=SCR PE=1 SV=1	GO:0003700(transcription factor activity, sequence-specific DNA binding);GO:0005634(nucleus);GO:0006355(regulation of transcription, DNA-templated);GO:0043565(sequence-specific DNA binding)	ENOG410YBEA(GRAS domain family)	K14494	DELLA protein	-	ppp04075(Plant hormone signal transduction)	B9MW61.1 PF03514.12;GRAS;	0.93	3.14	0.51	1.02	0.55	0.68	0	4.03	0.86	0.67	0	1.46
89	TRINITY_DN22670_c0_g1	783	TRINITY_DN22670_c0_g1_i1	pyrabaction resistance-like protein 6 [Vitis yeshanensis]	PYL4	Abscisic acid receptor PYL4 OS=Arabidopsis thaliana GN=PYL4 PE=1 SV=1	GO:0004864(protein phosphatase inhibitor activity);GO:0004872(receptor activity);GO:0005634(nucleus);GO:0005737(cytoplasm);GO:0009738(abscisic acid-activated signaling pathway);GO:0010427(abscisic acid binding);GO:0080163(regulation of protein serine/threonine phosphatase activity)	ENOG4111MYF(abscisic acid receptor)	K14496	abscisic acid receptor PYR/PYL family	-	vvi04075(Plant hormone signal transduction)	F6HCA4.1 PF10604.7;Polyketide_cyc2;	6.05	4.47	9.61	6.72	12.5	10.57	5.45	3.87	1.08	2.55	2.23	1.17
90	TRINITY_DN37304_c0_g3	1772	TRINITY_DN37304_c0_g3_i1;TRINITY_DN37304_c0_g3_i2;TRINITY_DN37304_c0_g3_i3;TRINITY_DN37304_c0_g3_i4;TRINITY_DN37304_c0_g3_i5;TRINITY_DN37304_c0_g3_i6;TRINITY_DN37304_c0_g3_i7	PREDICTED: auxin-responsive protein IAA9 [Prunus mume]	IAA9	Auxin-responsive protein IAA9 OS=Arabidopsis thaliana GN=IAA9 PE=1 SV=1	GO:0003700(transcription factor activity, sequence-specific DNA binding);GO:0005634(nucleus);GO:0006351(transcription, DNA-templated);GO:0006355(regulation of transcription, DNA-templated);GO:0009733(response to auxin);GO:0009734(auxin-activated signaling pathway)	ENOG4111VTJ(auxin-responsive protein)	K14484	auxin-responsive protein IAA	-	pmum04075(Plant hormone signal transduction)	A0A061DHA8.1 PF02309.14;AUX_IAA;	146.38	156.32	125.05	117.41	112.46	88.85	106.3	90.58	114.76	81.49	93.2	81.86
91	TRINITY_DN34194_c2_g4	1814	TRINITY_DN34194_c2_g4_i1;TRINITY_DN34194_c2_g4_i2;TRINITY_DN34194_c2_g4_i3;TRINITY_DN34194_c2_g4_i4	PREDICTED: histidine-containing phosphotransfer protein 4 [Vitis vinifera]	PHP5	Pseudo histidine-containing phosphotransfer protein 5 OS=Oryza sativa subsp. japonica GN=PHP5 PE=2 SV=1	GO:0000160(phosphorelay signal transduction system);GO:0005634(nucleus);GO:0005737(cytoplasm);GO:0009736(cytokinin-activated signaling pathway);GO:0009927(histidine phosphotransfer kinase activity);GO:0016310(phosphorylation);GO:0043424(protein histidine kinase binding)	COG2198(Histidine kinase)	K14490	histidine-containing phosphotransfer peotein	-	vvi04075(Plant hormone signal transduction)	B9GGM6.1 PF01627.21;Hpt;	8.93	9.8	5.51	13.47	7.62	13.73	7.1	5.77	9.43	6.86	8.87	5.05
92	TRINITY_DN36953_c0_g5	634	TRINITY_DN36953_c0_g5_i1	PREDICTED: auxin-responsive protein SAUR71 [Vitis vinifera]	SAUR71	Auxin-responsive protein SAUR71 OS=Arabidopsis thaliana GN=SAUR71 PE=2 SV=1	GO:0003674(molecular_function);GO:0005737(cytoplasm);GO:0009733(response to auxin)	ENOG41117DF(Auxin responsive protein)	K14488	SAUR family protein	-	vvi04075(Plant hormone signal transduction)	F6HXP9.1 PF02519.12;Auxin_inducible;	0	0.11	0	0.54	5.4	1.28	0.42	0.38	0.84	0.23	0	0.73
93	TRINITY_DN33066_c0_g1	3996	TRINITY_DN33066_c0_g1_i1;TRINITY_DN33066_c0_g1_i2;TRINITY_DN33066_c0_g1_i3;TRINITY_DN33066_c0_g1_i4;TRINITY_DN33066_c0_g1_i5;TRINITY_DN33066_c0_g1_i6;TRINITY_DN33066_c0_g1_i7;TRINITY_DN33066_c0_g1_i8	PREDICTED: auxin transporter-like protein 2 isoform X1 [Vitis vinifera]	LAX2	Auxin transporter-like protein 2 OS=Medicago truncatula GN=LAX2 PE=2 SV=1	GO:0003333(amino acid transmembrane transport);GO:0005886(plasma membrane);GO:0015171(amino acid transmembrane transporter activity)	COG0814(amino acid transport)	K13946	auxin influx carrier (AUX1 LAX family)	-	vvi04075(Plant hormone signal transduction)	M0TCH0.1 PF01490.16;Aa_trans;	85.8	115.17	95.14	49.78	49.94	45.57	59.91	55.41	51.64	57.79	57.11	62.14
94	TRINITY_DN35842_c0_g3	2119	TRINITY_DN35842_c0_g3_i1;TRINITY_DN35842_c0_g3_i2;TRINITY_DN35842_c0_g3_i3;TRINITY_DN35842_c0_g3_i4;TRINITY_DN35842_c0_g3_i5;TRINITY_DN35842_c0_g3_i6;TRINITY_DN35842_c0_g3_i7;TRINITY_DN35842_c0_g3_i8;TRINITY_DN35842_c0_g3_i9	PREDICTED: scarecrow-like protein 21 [Vitis vinifera]	PAT1	Scarecrow-like transcription factor PAT1 OS=Arabidopsis thaliana GN=PAT1 PE=2 SV=1	GO:0003700(transcription factor activity, sequence-specific DNA binding);GO:0005634(nucleus);GO:0006355(regulation of transcription, DNA-templated);GO:0043565(sequence-specific DNA binding)	ENOG4111JS8(chitin-inducible gibberellin-responsive protein)	K14494	DELLA protein	-	ppp04075(Plant hormone signal transduction)	F6HER6.1 PF03514.12;GRAS;	41.31	46.69	51.92	29.22	93.93	122.84	31.31	28.03	48.35	29.96	30.44	33.74
95	TRINITY_DN11617_c0_g1	248	TRINITY_DN11617_c0_g1_i1	PREDICTED: scarecrow-like protein 21 [Vitis vinifera]	SCL28	Scarecrow-like protein 28 OS=Arabidopsis thaliana GN=SCL28 PE=1 SV=1	GO:0003700(transcription factor activity, sequence-specific DNA binding);GO:0005634(nucleus);GO:0006355(regulation of transcription, DNA-templated);GO:0043565(sequence-specific DNA binding)	ENOG410YBEA(GRAS domain family)	K14494	DELLA protein	-	ppp04075(Plant hormone signal transduction)	D7SSA3.1 PF03514.12;GRAS;	0.64	2.6	1.4	3.52	3.81	0.94	0.86	3.96	0.59	0	0	0
96	TRINITY_DN32429_c2_g11	795	TRINITY_DN32429_c2_g11_i1	PREDICTED: auxin-induced protein 15A [Vitis vinifera]	SAUR50	Auxin-responsive protein SAUR50 OS=Arabidopsis thaliana GN=SAUR50 PE=1 SV=1	GO:0003674(molecular_function);GO:0005575(cellular_component);GO:0009733(response to auxin)	ENOG4111975(auxin-induced protein 15A-like)	K14488	SAUR family protein	-	vvi04075(Plant hormone signal transduction)	D7TJ88.1 PF02519.12;Auxin_inducible;	13.72	10.99	13.23	16.49	12.24	6.06	16.71	15.21	13.03	0.33	2.27	9.15
97	TRINITY_DN28757_c0_g1	2816	TRINITY_DN28757_c0_g1_i1	PREDICTED: scarecrow-like protein 14 [Vitis vinifera]	SCL14	Scarecrow-like protein 14 OS=Arabidopsis thaliana GN=SCL14 PE=2 SV=2	GO:0003700(transcription factor activity, sequence-specific DNA binding);GO:0005634(nucleus);GO:0006355(regulation of transcription, DNA-templated);GO:0043565(sequence-specific DNA binding)	ENOG411152I(scarecrow-like protein)	K14494	DELLA protein	-	ppp04075(Plant hormone signal transduction)	F6GUZ9.1 PF03514.12;GRAS;	8.18	12.65	8.88	4.84	10.46	10.55	5.99	5.16	4.73	6.05	5.56	6.58
98	TRINITY_DN32162_c1_g4	2789	TRINITY_DN32162_c1_g4_i1	PREDICTED: scarecrow-like protein 14 [Vitis vinifera]	SCL14	Scarecrow-like protein 14 OS=Arabidopsis thaliana GN=SCL14 PE=2 SV=2	GO:0003700(transcription factor activity, sequence-specific DNA binding);GO:0005634(nucleus);GO:0006355(regulation of transcription, DNA-templated);GO:0043565(sequence-specific DNA binding)	ENOG410YMPH(transcription, DNA-dependent)	K14494	DELLA protein	-	ppp04075(Plant hormone signal transduction)	F6GV02.1 PF03514.12;GRAS;	45.77	54.19	39.17	48.08	30.91	26.51	54.95	47.25	32.6	24.56	21.56	64.78
99	TRINITY_DN32108_c0_g2	2550	TRINITY_DN32108_c0_g2_i1	hypothetical protein VITISV_010152 [Vitis vinifera]	BHLH	Basic helix-loop-helix protein A OS=Pisum sativum GN=BHLH PE=3 SV=1	GO:0000976(transcription regulatory region sequence-specific DNA binding);GO:0003677(DNA binding);GO:0003700(transcription factor activity, sequence-specific DNA binding);GO:0005515(protein binding);GO:0005634(nucleus);GO:0006351(transcription, DNA-templated);GO:0006355(regulation of transcription, DNA-templated);GO:0009813(flavonoid biosynthetic process);GO:0009962(regulation of flavonoid biosyn…	ENOG4111SJN(Transcription factor)	K13422	transcription factor MYC2	-	ppp04075(Plant hormone signal transduction)	F6HQ81.1 PF14215.4;bHLH-MYC_N;	6.64	9.14	5.71	8.57	3.56	3.17	6.28	4.24	5.78	11.09	7.54	7.65
100	TRINITY_DN30105_c0_g1	1254	TRINITY_DN30105_c0_g1_i1	PREDICTED: BRI1 kinase inhibitor 1 [Vitis vinifera]	BKI1	BRI1 kinase inhibitor 1 OS=Arabidopsis thaliana GN=BKI1 PE=1 SV=1	GO:0004860(protein kinase inhibitor activity);GO:0005515(protein binding);GO:0005634(nucleus);GO:0005829(cytosol);GO:0005886(plasma membrane);GO:0006629(lipid metabolic process);GO:0009742(brassinosteroid mediated signaling pathway);GO:0010423(negative regulation of brassinosteroid biosynthetic process);GO:0046982(protein heterodimerization activity)	ENOG410YVQJ(BRI1 kinase inhibitor)	K14499	BRI1 kinase inhibitor 1	-	vvi04075(Plant hormone signal transduction)	-	7.8	13.17	10.77	10.2	4.7	1.59	6.72	3.44	4.97	19.83	17.55	15.2
101	TRINITY_DN32151_c1_g5	1598	TRINITY_DN32151_c1_g5_i1	PREDICTED: transcription factor MYC4 [Vitis vinifera]	MYC3	Transcription factor MYC3 OS=Arabidopsis thaliana GN=MYC3 PE=1 SV=1	GO:0003677(DNA binding);GO:0003700(transcription factor activity, sequence-specific DNA binding);GO:0005515(protein binding);GO:0005634(nucleus);GO:0006351(transcription, DNA-templated);GO:0006355(regulation of transcription, DNA-templated);GO:0006952(defense response);GO:0009718(anthocyanin-containing compound biosynthetic process);GO:0009753(response to jasmonic acid);GO:0043425(bHLH transcript…	-	K13422	transcription factor MYC2	-	aly04075(Plant hormone signal transduction)	V4SX11.1 PF14215.4;bHLH-MYC_N;	2.01	0.03	0.06	0.36	1.11	5.39	0.61	3.28	2.1	0.03	0	0.04
102	TRINITY_DN31960_c1_g1	438	TRINITY_DN31960_c1_g1_i1;TRINITY_DN31960_c1_g1_i2;TRINITY_DN31960_c1_g1_i3	polyprotein, partial [Citrus sinensis]	-	-	-	COG2801(Retrotransposon protein)	K14513	ethylene-insensitive protein 2	-	mdm04075(Plant hormone signal transduction)	-	2.45	0.93	0	1.77	0.79	1.48	0.6	1	0.64	2.08	1.01	7.07
103	TRINITY_DN10984_c0_g1	248	TRINITY_DN10984_c0_g1_i1	unnamed protein product, partial [Vitis vinifera]	-	-	-	ENOG410YG7S(Transcription factor)	K14431	transcription factor TGA	-	vvi04075(Plant hormone signal transduction)	-	1.91	1.73	0.7	3.52	2.28	4.71	0	1.59	1.78	1.86	0.97	0
104	TRINITY_DN5246_c0_g1	325	TRINITY_DN5246_c0_g1_i1	hypothetical protein MANES_08G165800 [Manihot esculenta]	SCR	Protein SCARECROW OS=Ipomoea nil GN=SCR PE=1 SV=1	GO:0003700(transcription factor activity, sequence-specific DNA binding);GO:0005634(nucleus);GO:0006355(regulation of transcription, DNA-templated);GO:0008356(asymmetric cell division);GO:0009630(gravitropism);GO:0009956(radial pattern formation);GO:0043565(sequence-specific DNA binding);GO:0048366(leaf development);GO:0051457(maintenance of protein location in nucleus);GO:0090610(bundle sheath c…	ENOG4110TCK(Transcription factor)	K14494	DELLA protein	-	pvu04075(Plant hormone signal transduction)	A0A059A192.1 PF03514.12;GRAS;	0.3	0.4	0	2.64	0.36	2.63	0.4	1.1	0.83	0	0	3.74
105	TRINITY_DN30719_c0_g5	238	TRINITY_DN30719_c0_g5_i1	unnamed protein product, partial [Vitis vinifera]	-	-	GO:0007165(signal transduction);GO:0016020(membrane)	COG0666(Ankyrin Repeat)	K14508	regulatory protein NPR1	-	thj04075(Plant hormone signal transduction)	F6I3T8.1 PF12796.5;Ank_2;	1.44	0.98	0	1.59	0	2.13	0.97	0	3.36	0	0	0
106	TRINITY_DN38395_c1_g5	1782	TRINITY_DN38395_c1_g5_i1	PREDICTED: protein ABSCISIC ACID-INSENSITIVE 5 [Vitis vinifera]	ABI5	Protein ABSCISIC ACID-INSENSITIVE 5 OS=Arabidopsis thaliana GN=ABI5 PE=1 SV=1	GO:0003677(DNA binding);GO:0003700(transcription factor activity, sequence-specific DNA binding);GO:0005515(protein binding);GO:0005634(nucleus);GO:0006351(transcription, DNA-templated);GO:0006355(regulation of transcription, DNA-templated);GO:0009414(response to water deprivation);GO:0009651(response to salt stress);GO:0009737(response to abscisic acid);GO:0009738(abscisic acid-activated signali…	ENOG4110YI4(Protein ABSCISIC ACID-INSENSITIVE)	K14432	ABA responsive element binding factor	-	vvi04075(Plant hormone signal transduction)	A0A0J8C3G4.1 PF00170.19;bZIP_1;	7.25	14.02	13.87	7.44	6.09	4.72	12.74	6.78	13.96	14.37	11.77	9.67
107	TRINITY_DN38128_c0_g6	828	TRINITY_DN38128_c0_g6_i1	PREDICTED: basic leucine zipper 43 [Vitis vinifera]	BZIP43	Basic leucine zipper 43 OS=Arabidopsis thaliana GN=BZIP43 PE=1 SV=1	GO:0003677(DNA binding);GO:0003700(transcription factor activity, sequence-specific DNA binding);GO:0005634(nucleus);GO:0006355(regulation of transcription, DNA-templated);GO:0043565(sequence-specific DNA binding)	ENOG410YWTI(Transcription factor)	K14432	ABA responsive element binding factor	-	gra04075(Plant hormone signal transduction)	A5ANJ4.1 PF00170.19;bZIP_1;	13.85	22	14.52	6.29	1.35	0.24	5.41	3.13	5.46	2.36	5	3.16
108	TRINITY_DN36018_c1_g4	1500	TRINITY_DN36018_c1_g4_i1;TRINITY_DN36018_c1_g4_i2;TRINITY_DN36018_c1_g4_i3;TRINITY_DN36018_c1_g4_i4;TRINITY_DN36018_c1_g4_i5	unnamed protein product, partial [Vitis vinifera]	BZIP9	Basic leucine zipper 9 OS=Arabidopsis thaliana GN=BZIP9 PE=1 SV=1	GO:0003677(DNA binding);GO:0003700(transcription factor activity, sequence-specific DNA binding);GO:0005515(protein binding);GO:0005634(nucleus);GO:0006351(transcription, DNA-templated);GO:0006355(regulation of transcription, DNA-templated);GO:0042803(protein homodimerization activity);GO:0043565(sequence-specific DNA binding);GO:0046982(protein heterodimerization activity);GO:0071333(cellular re…	ENOG410YMIG(Basic region leucine zipper)	K14432	ABA responsive element binding factor	-	tcc04075(Plant hormone signal transduction)	B4FC51.1 PF00170.19;bZIP_1;	53.64	54.54	62.17	51.36	51.15	52.08	49.43	36.84	48.94	56.8	51.04	51.87
109	TRINITY_DN36976_c1_g6	1802	TRINITY_DN36976_c1_g6_i1	PREDICTED: transcription factor bHLH3 [Vitis vinifera]	BHLH3	Transcription factor bHLH3 OS=Arabidopsis thaliana GN=BHLH3 PE=2 SV=1	GO:0003677(DNA binding);GO:0003700(transcription factor activity, sequence-specific DNA binding);GO:0005634(nucleus);GO:0006351(transcription, DNA-templated);GO:0006355(regulation of transcription, DNA-templated);GO:0046983(protein dimerization activity)	ENOG41114N5(Transcription factor)	K13422	transcription factor MYC2	-	osa04075(Plant hormone signal transduction)	F6GXN4.1 PF14215.4;bHLH-MYC_N;	12.3	12.56	11.49	13.65	19.55	23.86	13.74	13.58	20.57	12.52	13.79	13.54
110	TRINITY_DN27308_c0_g1	2198	TRINITY_DN27308_c0_g1_i1;TRINITY_DN27308_c0_g1_i2;TRINITY_DN27308_c0_g1_i3;TRINITY_DN27308_c0_g1_i4	PREDICTED: LOW QUALITY PROTEIN: auxin response factor 17 [Vitis vinifera]	ARF17	Auxin response factor 17 OS=Arabidopsis thaliana GN=ARF17 PE=2 SV=1	GO:0000987(core promoter proximal region sequence-specific DNA binding);GO:0003700(transcription factor activity, sequence-specific DNA binding);GO:0005634(nucleus);GO:0006351(transcription, DNA-templated);GO:0006355(regulation of transcription, DNA-templated);GO:0009555(pollen development);GO:0009653(anatomical structure morphogenesis);GO:0009734(auxin-activated signaling pathway);GO:0010208(pol…	ENOG410ZJKK(auxin response factor)	K14486	auxin response factor	-	vvi04075(Plant hormone signal transduction)	V4TCG2.1 PF02362.19;B3;	4.9	7.97	5.58	3.39	2.91	2.52	3.95	2.76	3.32	7.83	8.82	8.52
111	TRINITY_DN2307_c0_g1	1743	TRINITY_DN2307_c0_g1_i1	PREDICTED: nodulation-signaling pathway 2 protein [Vitis vinifera]	NSP2	Nodulation-signaling pathway 2 protein OS=Medicago truncatula GN=NSP2 PE=1 SV=1	GO:0003700(transcription factor activity, sequence-specific DNA binding);GO:0005634(nucleus);GO:0006355(regulation of transcription, DNA-templated);GO:0043565(sequence-specific DNA binding)	ENOG41113F2(nodulation-signaling pathway 2 protein-like)	K14494	DELLA protein	-	sind04075(Plant hormone signal transduction)	A0A061ERW2.1 PF03514.12;GRAS;	4.2	2.36	1.31	7.14	8.63	6.34	11.85	9.62	10.37	2.49	3.33	4.05
112	TRINITY_DN37016_c0_g5	1619	TRINITY_DN37016_c0_g5_i1;TRINITY_DN37016_c0_g5_i2;TRINITY_DN37016_c0_g5_i3	hypothetical protein VITISV_032938 [Vitis vinifera]	TIFY6B	Protein TIFY 6B OS=Arabidopsis thaliana GN=TIFY6B PE=1 SV=1	GO:0003714(transcription corepressor activity);GO:0005634(nucleus);GO:0009611(response to wounding);GO:0031347(regulation of defense response);GO:1903507(negative regulation of nucleic acid-templated transcription);GO:2000022(regulation of jasmonic acid mediated signaling pathway)	ENOG410XTRE(TIFY 6B-like)	K13464	jasmonate ZIM domain-containing protein	-	vvi04075(Plant hormone signal transduction)	F6GSN3.1 PF06200.12;tify;	9.36	6.06	12.49	24.11	87.45	174.82	17.78	29.85	60.39	7.68	8.87	10.73
113	TRINITY_DN34989_c0_g2	1593	TRINITY_DN34989_c0_g2_i1;TRINITY_DN34989_c0_g2_i2	PREDICTED: auxin response factor 6 [Vitis vinifera]	ARF6	Auxin response factor 6 OS=Arabidopsis thaliana GN=ARF6 PE=1 SV=2	GO:0003677(DNA binding);GO:0003700(transcription factor activity, sequence-specific DNA binding);GO:0005515(protein binding);GO:0005634(nucleus);GO:0006351(transcription, DNA-templated);GO:0006355(regulation of transcription, DNA-templated);GO:0009733(response to auxin);GO:0009734(auxin-activated signaling pathway);GO:0009908(flower development)	ENOG410YA3R(auxin response factor)	K14486	auxin response factor	-	nnu04075(Plant hormone signal transduction)	A0A022RS87.1 PF02309.14;AUX_IAA;	41.13	52.06	40.02	32.8	33.6	30.17	38.3	38.85	31.3	71.32	63.66	80.34
114	TRINITY_DN38728_c1_g2	3157	TRINITY_DN38728_c1_g2_i1;TRINITY_DN38728_c1_g2_i2;TRINITY_DN38728_c1_g2_i3;TRINITY_DN38728_c1_g2_i4;TRINITY_DN38728_c1_g2_i5	PREDICTED: ABSCISIC ACID-INSENSITIVE 5-like protein 5 isoform X2 [Vitis vinifera]	ABF4	ABSCISIC ACID-INSENSITIVE 5-like protein 7 OS=Arabidopsis thaliana GN=ABF4 PE=1 SV=1	GO:0003677(DNA binding);GO:0003700(transcription factor activity, sequence-specific DNA binding);GO:0005515(protein binding);GO:0005634(nucleus);GO:0006351(transcription, DNA-templated);GO:0006355(regulation of transcription, DNA-templated);GO:0009414(response to water deprivation);GO:0009651(response to salt stress);GO:0009737(response to abscisic acid);GO:0009738(abscisic acid-activated signali…	ENOG410YB2M(Transcription factor)	K14432	ABA responsive element binding factor	-	vvi04075(Plant hormone signal transduction)	F6HQA3.1 PF00170.19;bZIP_1;	39.91	51.66	25.55	74.18	32.53	8.37	35.47	23.73	34.44	81.2	79.02	81.19
115	TRINITY_DN39476_c0_g18	548	TRINITY_DN39476_c0_g18_i1	PREDICTED: auxin-responsive protein SAUR32-like [Vitis vinifera]	SAUR50	Auxin-responsive protein SAUR50 OS=Arabidopsis thaliana GN=SAUR50 PE=1 SV=1	GO:0005516(calmodulin binding);GO:0005634(nucleus);GO:0009733(response to auxin)	ENOG410ZNE5(SAUR family)	K14488	SAUR family protein	-	vvi04075(Plant hormone signal transduction)	B9GH96.1 PF02519.12;Auxin_inducible;	5.02	10.79	13.79	5.09	2.47	5.74	3.6	0.6	2.68	5.22	7.8	2.32
116	TRINITY_DN38726_c0_g1	1095	TRINITY_DN38726_c0_g1_i1;TRINITY_DN38726_c0_g1_i10;TRINITY_DN38726_c0_g1_i11;TRINITY_DN38726_c0_g1_i12;TRINITY_DN38726_c0_g1_i13;TRINITY_DN38726_c0_g1_i14;TRINITY_DN38726_c0_g1_i15;TRINITY_DN38726_c0_g1_i16;TRINITY_DN38726_c0_g1_i2;TRINITY_DN38726_c0_g1_i3;TRINITY_DN38726_c0_g1_i4;TRINITY_DN38726_c0_g1_i5;TRINITY_DN38726_c0_g1_i6;TRINITY_DN38726_c0_g1_i7;TRINITY_DN38726_c0_g1_i8;TRINITY_DN38726_c…	PREDICTED: auxin response factor 5 [Vitis vinifera]	ARF5	Auxin response factor 5 OS=Arabidopsis thaliana GN=ARF5 PE=1 SV=3	GO:0003700(transcription factor activity, sequence-specific DNA binding);GO:0005515(protein binding);GO:0005634(nucleus);GO:0006351(transcription, DNA-templated);GO:0006355(regulation of transcription, DNA-templated);GO:0009733(response to auxin);GO:0009734(auxin-activated signaling pathway);GO:0009793(embryo development ending in seed dormancy);GO:0009908(flower development);GO:0009942(longitudi…	ENOG410Y913(auxin response factor)	K14486	auxin response factor	-	vvi04075(Plant hormone signal transduction)	F6H071.1 PF02309.14;AUX_IAA;	87.96	85.02	34.3	71.51	65.3	66.94	86.07	63.93	70.82	79.71	82.58	79.51
117	TRINITY_DN38012_c4_g11	965	TRINITY_DN38012_c4_g11_i1	PREDICTED: auxin-responsive protein IAA28 [Vitis vinifera]	IAA29	Auxin-responsive protein IAA29 OS=Arabidopsis thaliana GN=IAA29 PE=2 SV=2	GO:0003700(transcription factor activity, sequence-specific DNA binding);GO:0005634(nucleus);GO:0006351(transcription, DNA-templated);GO:0006355(regulation of transcription, DNA-templated);GO:0009733(response to auxin);GO:0009734(auxin-activated signaling pathway);GO:0010114(response to red light);GO:0010218(response to far red light)	ENOG410ZN8Z(auxin-responsive protein)	K14484	auxin-responsive protein IAA	-	vvi04075(Plant hormone signal transduction)	D7SUV3.1 PF02309.14;AUX_IAA;	6.37	9.18	6.68	2.87	1.71	1.95	1.06	1.3	2.06	0.32	2.14	2.58
118	TRINITY_DN37203_c1_g2	1245	TRINITY_DN37203_c1_g2_i1;TRINITY_DN37203_c1_g2_i2;TRINITY_DN37203_c1_g2_i3;TRINITY_DN37203_c1_g2_i4;TRINITY_DN37203_c1_g2_i5	PREDICTED: B3 domain-containing protein At2g36080 [Vitis vinifera]	ARF31	B3 domain-containing protein At2g36080 OS=Arabidopsis thaliana GN=ARF31 PE=2 SV=1	GO:0003677(DNA binding);GO:0003700(transcription factor activity, sequence-specific DNA binding);GO:0005634(nucleus);GO:0006351(transcription, DNA-templated);GO:0045892(negative regulation of transcription, DNA-templated);GO:0080167(response to karrikin)	ENOG410YIJZ(B3 domain-containing protein)	K14486	auxin response factor	-	gra04075(Plant hormone signal transduction)	F6HKN6.1 PF02362.19;B3;	2.44	1.95	1.99	3.22	2.39	2.1	2.75	5.82	2.77	1.09	0.66	1.68
119	TRINITY_DN27980_c0_g1	1178	TRINITY_DN27980_c0_g1_i1;TRINITY_DN27980_c0_g1_i2	PREDICTED: putative cyclin-D6-1 isoform X1 [Vitis vinifera]	CYCD6-1	Putative cyclin-D6-1 OS=Arabidopsis thaliana GN=CYCD6-1 PE=3 SV=1	GO:0004693(cyclin-dependent protein serine/threonine kinase activity);GO:0005515(protein binding);GO:0005634(nucleus);GO:0007049(cell cycle);GO:0051301(cell division);GO:0051726(regulation of cell cycle)	ENOG410XRKC((DC) complex that phosphorylates and inhibits members of the retinoblastoma (RB) protein family including RB1 and regulates the cell-cycle during G(1) S transition. Phosphorylation of RB1 allows dissociation of the transcription factor E2F from the RB E2F complex and the subsequent transcription of E2F target genes which are responsible for the progression through the G(1) phase. Hypo…	K14505	cyclin D3, plant	-	csv04075(Plant hormone signal transduction)	F6GXR4.1 PF00134.21;Cyclin_N;	2.7	2.29	0.8	3.96	2.84	0.51	1.51	1.93	1.31	1.59	0.76	0.79
120	TRINITY_DN36031_c0_g1	2821	TRINITY_DN36031_c0_g1_i1;TRINITY_DN36031_c0_g1_i2;TRINITY_DN36031_c0_g1_i3	PREDICTED: myc anthocyanin regulatory protein isoform X1 [Vitis vinifera]	GL3	Transcription factor GLABRA 3 OS=Arabidopsis thaliana GN=GL3 PE=1 SV=1	GO:0001708(cell fate specification);GO:0003677(DNA binding);GO:0003700(transcription factor activity, sequence-specific DNA binding);GO:0005515(protein binding);GO:0005634(nucleus);GO:0006351(transcription, DNA-templated);GO:0006355(regulation of transcription, DNA-templated);GO:0007275(multicellular organism development);GO:0009957(epidermal cell fate specification);GO:0010091(trichome branching…	ENOG410Z2WK(Transcription factor)	K13422	transcription factor MYC2	-	ppp04075(Plant hormone signal transduction)	F6I629.1 PF14215.4;bHLH-MYC_N;	9.88	7.71	5.68	36.22	27.04	30.89	16.55	12.01	12.32	17.31	25.95	24.47
121	TRINITY_DN35994_c3_g4	1676	TRINITY_DN35994_c3_g4_i1	unnamed protein product, partial [Vitis vinifera]	ARR5	Two-component response regulator ARR5 OS=Arabidopsis thaliana GN=ARR5 PE=1 SV=2	GO:0000156(phosphorelay response regulator activity);GO:0000160(phosphorelay signal transduction system);GO:0005515(protein binding);GO:0005634(nucleus);GO:0005737(cytoplasm);GO:0006351(transcription, DNA-templated);GO:0006355(regulation of transcription, DNA-templated);GO:0007623(circadian rhythm);GO:0009735(response to cytokinin);GO:0009736(cytokinin-activated signaling pathway);GO:0010114(resp…	COG5641(Transcription factor)	K14492	two-component response regulator ARR-A family	-	vvi04075(Plant hormone signal transduction)	F6GSX5.1 PF00072.22;Response_reg;	4.37	3.26	2.79	4.77	3.92	2.8	7.16	3.93	5.76	5.93	7.79	5.21
122	TRINITY_DN34604_c0_g1	3251	TRINITY_DN34604_c0_g1_i1;TRINITY_DN34604_c0_g1_i2;TRINITY_DN34604_c0_g1_i3;TRINITY_DN34604_c0_g1_i4;TRINITY_DN34604_c0_g1_i5	PREDICTED: regulatory protein NPR3 isoform X1 [Vitis vinifera]	NPR3	Regulatory protein NPR3 OS=Arabidopsis thaliana GN=NPR3 PE=1 SV=1	GO:0051245(negative regulation of cellular defense response)	COG0666(Ankyrin Repeat)	K14508	regulatory protein NPR1	-	vvi04075(Plant hormone signal transduction)	F6HIT9.1 PF00651.29;BTB;	31.54	24.54	23.7	38.51	78.94	85.09	59.72	66.23	71.08	27.94	31.1	33.5
123	TRINITY_DN35354_c2_g1	2439	TRINITY_DN35354_c2_g1_i1;TRINITY_DN35354_c2_g1_i2;TRINITY_DN35354_c2_g1_i3;TRINITY_DN35354_c2_g1_i4;TRINITY_DN35354_c2_g1_i5	PREDICTED: auxin response factor 1 isoform X2 [Vitis vinifera]	ARF1	Auxin response factor 1 OS=Arabidopsis thaliana GN=ARF1 PE=1 SV=2	GO:0003677(DNA binding);GO:0003700(transcription factor activity, sequence-specific DNA binding);GO:0005515(protein binding);GO:0005634(nucleus);GO:0006351(transcription, DNA-templated);GO:0006355(regulation of transcription, DNA-templated);GO:0009733(response to auxin);GO:0009734(auxin-activated signaling pathway);GO:0010150(leaf senescence);GO:0042802(identical protein binding);GO:0045892(negat…	ENOG410Y8ZK(auxin response factor)	K14486	auxin response factor	-	vvi04075(Plant hormone signal transduction)	Q7XRI2.1 PF02309.14;AUX_IAA;	17.95	28.73	17.56	22.93	38.07	44.17	22.52	22.35	27.36	33.16	33.29	34.44
124	TRINITY_DN26641_c0_g2	552	TRINITY_DN26641_c0_g2_i1	PREDICTED: ABSCISIC ACID-INSENSITIVE 5-like protein 3 [Vitis vinifera]	DPBF3	ABSCISIC ACID-INSENSITIVE 5-like protein 2 OS=Arabidopsis thaliana GN=DPBF3 PE=1 SV=1	GO:0003677(DNA binding);GO:0003700(transcription factor activity, sequence-specific DNA binding);GO:0005634(nucleus);GO:0006351(transcription, DNA-templated);GO:0006355(regulation of transcription, DNA-templated);GO:0009737(response to abscisic acid);GO:0009738(abscisic acid-activated signaling pathway);GO:0043565(sequence-specific DNA binding)	ENOG41113UB(Basic region leucine zipper)	K14432	ABA responsive element binding factor	-	vvi04075(Plant hormone signal transduction)	B9RJD4.1 PF00170.19;bZIP_1;	0.62	2.05	0	1.12	1.22	2.04	0.26	0.24	0.28	0.86	1.02	1.22
125	TRINITY_DN34497_c2_g2	1436	TRINITY_DN34497_c2_g2_i1;TRINITY_DN34497_c2_g2_i2	PREDICTED: auxin-responsive protein IAA13 [Vitis vinifera]	IAA13	Auxin-responsive protein IAA13 OS=Arabidopsis thaliana GN=IAA13 PE=1 SV=2	GO:0003700(transcription factor activity, sequence-specific DNA binding);GO:0005515(protein binding);GO:0005634(nucleus);GO:0006351(transcription, DNA-templated);GO:0006355(regulation of transcription, DNA-templated);GO:0009733(response to auxin);GO:0009734(auxin-activated signaling pathway)	ENOG410YK71(auxin-responsive protein)	K14484	auxin-responsive protein IAA	-	vvi04075(Plant hormone signal transduction)	F6H8S7.1 PF02309.14;AUX_IAA;	43.21	72.09	62.44	30.11	19.66	9.81	45.54	23.34	33.27	116.95	84.31	114.23
126	TRINITY_DN32130_c0_g2	1952	TRINITY_DN32130_c0_g2_i1;TRINITY_DN32130_c0_g2_i2	PREDICTED: probable indole-3-acetic acid-amido synthetase GH3.1 [Vitis vinifera]	GH3.1	Probable indole-3-acetic acid-amido synthetase GH3.1 OS=Arabidopsis thaliana GN=GH3.1 PE=2 SV=1	GO:0005737(cytoplasm);GO:0009733(response to auxin);GO:0016874(ligase activity)	ENOG410XQH0(Indole-3-acetic acid-amido synthetase)	K14487	auxin responsive GH3 gene family	-	vvi04075(Plant hormone signal transduction)	F6HSW4.1 PF03321.11;GH3;	19.02	5.55	5.66	56.39	92.12	55.91	60.4	131.09	88.81	5.16	8.97	21.58
127	TRINITY_DN30088_c0_g1	3105	TRINITY_DN30088_c0_g1_i1	PREDICTED: scarecrow-like protein 27 [Vitis vinifera]	SCL6	Scarecrow-like protein 6 OS=Arabidopsis thaliana GN=SCL6 PE=1 SV=1	GO:0003700(transcription factor activity, sequence-specific DNA binding);GO:0005634(nucleus);GO:0006355(regulation of transcription, DNA-templated);GO:0010492(maintenance of shoot apical meristem identity);GO:0043565(sequence-specific DNA binding);GO:0048768(root hair cell tip growth);GO:0051301(cell division)	ENOG410YANM(Scarecrow-like protein)	K14494	DELLA protein	-	gmx04075(Plant hormone signal transduction)	F6I3A4.1 PF03514.12;GRAS;	14.02	29.04	22.47	8.79	5.56	5.07	9.09	5.36	6.36	21.42	19.3	18.01
128	TRINITY_DN34212_c2_g7	1511	TRINITY_DN34212_c2_g7_i1;TRINITY_DN34212_c2_g7_i2;TRINITY_DN34212_c2_g7_i3	PREDICTED: abscisic acid receptor PYL8 [Vitis vinifera]	PYL8	Abscisic acid receptor PYL8 OS=Arabidopsis thaliana GN=PYL8 PE=1 SV=1	GO:0004864(protein phosphatase inhibitor activity);GO:0004872(receptor activity);GO:0005634(nucleus);GO:0005737(cytoplasm);GO:0009738(abscisic acid-activated signaling pathway);GO:0010427(abscisic acid binding);GO:0080163(regulation of protein serine/threonine phosphatase activity)	ENOG4111HU5(abscisic acid receptor)	K14496	abscisic acid receptor PYR/PYL family	-	vvi04075(Plant hormone signal transduction)	A0A061G1L1.1 PF10604.7;Polyketide_cyc2;	11.73	13.66	12.36	11.02	9.63	10	14.15	13.78	13.83	15.05	13.27	10.54
129	TRINITY_DN705_c0_g1	826	TRINITY_DN705_c0_g1_i1	PREDICTED: basic leucine zipper 43 [Vitis vinifera]	BZIP43	Basic leucine zipper 43 OS=Arabidopsis thaliana GN=BZIP43 PE=1 SV=1	GO:0003677(DNA binding);GO:0003700(transcription factor activity, sequence-specific DNA binding);GO:0005634(nucleus);GO:0006355(regulation of transcription, DNA-templated);GO:0043565(sequence-specific DNA binding)	ENOG410YWTI(Transcription factor)	K14432	ABA responsive element binding factor	-	tcc04075(Plant hormone signal transduction)	A0A061E947.1 PF00170.19;bZIP_1;	9.24	11.72	6.94	2.17	0.14	0.08	1.52	0.64	1.16	4.34	6.53	2.84
130	TRINITY_DN36199_c1_g1	2024	TRINITY_DN36199_c1_g1_i1;TRINITY_DN36199_c1_g1_i2;TRINITY_DN36199_c1_g1_i3;TRINITY_DN36199_c1_g1_i4	PREDICTED: uncharacterized protein LOC100257707 isoform X2 [Vitis vinifera]	BHLH66	Transcription factor bHLH66 OS=Arabidopsis thaliana GN=BHLH66 PE=2 SV=1	GO:0001046(core promoter sequence-specific DNA binding);GO:0001228(transcriptional activator activity, RNA polymerase II transcription regulatory region sequence-specific binding);GO:0005634(nucleus);GO:0006366(transcription from RNA polymerase II promoter)	ENOG410YFCC(Helix-loop-helix DNA-binding domain)	K12126	phytochrome-interacting factor 3	-	smo04075(Plant hormone signal transduction);smo04712(Circadian rhythm - plant)	I1IAN9.1 PF00010.24;HLH;	55.24	76.66	60.22	41.87	32.24	23.36	55.6	48.29	44.37	63.58	54.53	66.36
131	TRINITY_DN24467_c0_g1	930	TRINITY_DN24467_c0_g1_i1;TRINITY_DN24467_c0_g1_i2;TRINITY_DN24467_c0_g1_i3;TRINITY_DN24467_c0_g1_i4;TRINITY_DN24467_c0_g1_i5;TRINITY_DN24467_c0_g1_i6	PREDICTED: histidine-containing phosphotransfer protein 1 [Vitis vinifera]	AHP1	Histidine-containing phosphotransfer protein 1 OS=Arabidopsis thaliana GN=AHP1 PE=1 SV=1	GO:0000160(phosphorelay signal transduction system);GO:0005634(nucleus);GO:0005737(cytoplasm);GO:0009736(cytokinin-activated signaling pathway);GO:0009927(histidine phosphotransfer kinase activity);GO:0016310(phosphorylation);GO:0043424(protein histidine kinase binding)	COG2198(Histidine kinase)	K14490	histidine-containing phosphotransfer peotein	-	vvi04075(Plant hormone signal transduction)	D7T6M0.1 PF01627.21;Hpt;	31.3	27.97	18.26	58.56	44.11	38.85	43.1	29.21	44.22	17.48	21.87	12.41
132	TRINITY_DN38894_c0_g1	3149	TRINITY_DN38894_c0_g1_i1;TRINITY_DN38894_c0_g1_i10;TRINITY_DN38894_c0_g1_i11;TRINITY_DN38894_c0_g1_i12;TRINITY_DN38894_c0_g1_i13;TRINITY_DN38894_c0_g1_i14;TRINITY_DN38894_c0_g1_i15;TRINITY_DN38894_c0_g1_i2;TRINITY_DN38894_c0_g1_i3;TRINITY_DN38894_c0_g1_i4;TRINITY_DN38894_c0_g1_i5;TRINITY_DN38894_c0_g1_i6;TRINITY_DN38894_c0_g1_i7;TRINITY_DN38894_c0_g1_i8;TRINITY_DN38894_c0_g1_i9	PREDICTED: transcription factor TGA1 isoform X3 [Vitis vinifera]	TGA1	Transcription factor TGA1 OS=Arabidopsis thaliana GN=TGA1 PE=1 SV=2	GO:0003677(DNA binding);GO:0003700(transcription factor activity, sequence-specific DNA binding);GO:0005515(protein binding);GO:0005516(calmodulin binding);GO:0005634(nucleus);GO:0006351(transcription, DNA-templated);GO:0006355(regulation of transcription, DNA-templated);GO:0042742(defense response to bacterium);GO:0043565(sequence-specific DNA binding);GO:0044212(transcription regulatory region …	ENOG410YEGW(Transcription factor)	K14431	transcription factor TGA	-	vvi04075(Plant hormone signal transduction)	D7SW33.1 PF14144.4;DOG1;	44.91	74.46	55.4	36.66	26.62	20.2	32.53	23.21	26.65	44.18	34.56	36.78
133	TRINITY_DN38708_c0_g3	2650	TRINITY_DN38708_c0_g3_i1	PREDICTED: ethylene-responsive transcription factor ERF054-like [Vitis vinifera]	ERF053	Ethylene-responsive transcription factor ERF053 OS=Arabidopsis thaliana GN=ERF053 PE=2 SV=1	GO:0003677(DNA binding);GO:0003700(transcription factor activity, sequence-specific DNA binding);GO:0005634(nucleus);GO:0005737(cytoplasm);GO:0006351(transcription, DNA-templated);GO:0006355(regulation of transcription, DNA-templated);GO:0009651(response to salt stress);GO:0009873(ethylene-activated signaling pathway);GO:2000070(regulation of response to water deprivation)	ENOG410YGYW(Transcription factor)	K14517	ethylene-responsive transcription factor 2	-	eus04075(Plant hormone signal transduction)	I1PN88.1 PF00847.18;AP2;	16.15	31.15	27.39	9.07	27.73	44.51	6.98	9.78	8.38	0.85	1.05	2.31
134	TRINITY_DN30607_c0_g2	725	TRINITY_DN30607_c0_g2_i1;TRINITY_DN30607_c0_g2_i2;TRINITY_DN30607_c0_g2_i3;TRINITY_DN30607_c0_g2_i4	PREDICTED: basic form of pathogenesis-related protein 1 [Vitis vinifera]	-	Basic form of pathogenesis-related protein 1 OS=Nicotiana tabacum PE=3 SV=1	GO:0003674(molecular_function);GO:0005576(extracellular region);GO:0009611(response to wounding);GO:0009617(response to bacterium);GO:0009723(response to ethylene);GO:0009751(response to salicylic acid);GO:0009753(response to jasmonic acid);GO:0009814(defense response, incompatible interaction);GO:0080027(response to herbivore)	COG2340(Scp-like extracellular)	K13449	pathogenesis-related protein 1	-	vvi04075(Plant hormone signal transduction);vvi04626(Plant-pathogen interaction)	F6HBN7.1 PF00188.24;CAP;	30.98	2.87	3.69	91.61	222.57	2.72	890.48	1242.8	26.06	5.19	7.17	7.74
135	TRINITY_DN36976_c1_g10	2730	TRINITY_DN36976_c1_g10_i1	PREDICTED: transcription factor MYC2 [Vitis vinifera]	MYC2	Transcription factor MYC2 OS=Arabidopsis thaliana GN=MYC2 PE=1 SV=2	GO:0003677(DNA binding);GO:0003700(transcription factor activity, sequence-specific DNA binding);GO:0005515(protein binding);GO:0005634(nucleus);GO:0006351(transcription, DNA-templated);GO:0009269(response to desiccation);GO:0009611(response to wounding);GO:0009737(response to abscisic acid);GO:0009738(abscisic acid-activated signaling pathway);GO:0009753(response to jasmonic acid);GO:0009867(jas…	ENOG410YCJJ(anthocyanin-containing compound biosynthetic process)	K13422	transcription factor MYC2	-	vvi04075(Plant hormone signal transduction)	F6HT90.1 PF14215.4;bHLH-MYC_N;	126.86	124.21	147.31	290.15	189.68	301.08	215.45	206.06	262.64	31.22	32.45	105.41
136	TRINITY_DN33261_c0_g1	1886	TRINITY_DN33261_c0_g1_i1;TRINITY_DN33261_c0_g1_i10;TRINITY_DN33261_c0_g1_i11;TRINITY_DN33261_c0_g1_i12;TRINITY_DN33261_c0_g1_i13;TRINITY_DN33261_c0_g1_i2;TRINITY_DN33261_c0_g1_i3;TRINITY_DN33261_c0_g1_i4;TRINITY_DN33261_c0_g1_i5;TRINITY_DN33261_c0_g1_i6;TRINITY_DN33261_c0_g1_i7;TRINITY_DN33261_c0_g1_i8;TRINITY_DN33261_c0_g1_i9	hypothetical protein VITISV_032727 [Vitis vinifera]	UNE12	Transcription factor UNE12 OS=Arabidopsis thaliana GN=UNE12 PE=2 SV=2	GO:0001046(core promoter sequence-specific DNA binding);GO:0001228(transcriptional activator activity, RNA polymerase II transcription regulatory region sequence-specific binding);GO:0005634(nucleus);GO:0006366(transcription from RNA polymerase II promoter)	ENOG410YBM7(Transcription factor)	K16189	phytochrome-interacting factor 4	-	mus04075(Plant hormone signal transduction)	M5WIQ2.1 PF00010.24;HLH;	27.72	31.76	22.24	13.31	20.44	20.27	18.07	15.75	24.67	19.57	26.67	24.51
137	TRINITY_DN36377_c2_g1	1406	TRINITY_DN36377_c2_g1_i1;TRINITY_DN36377_c2_g1_i2;TRINITY_DN36377_c2_g1_i3;TRINITY_DN36377_c2_g1_i4;TRINITY_DN36377_c2_g1_i5;TRINITY_DN36377_c2_g1_i6;TRINITY_DN36377_c2_g1_i7;TRINITY_DN36377_c2_g1_i8	PREDICTED: ethylene-responsive transcription factor ERF118 [Vitis vinifera]	-	-	-	-	K14516	ethylene-responsive transcription factor 1	-	cam04075(Plant hormone signal transduction)	-	3.72	5.73	1.13	5.98	5.96	6.16	6.36	4.4	5.09	5.27	7.27	4.36
138	TRINITY_DN29293_c0_g1	1673	TRINITY_DN29293_c0_g1_i1	PREDICTED: scarecrow-like protein 3 [Vitis vinifera]	SCL3	Scarecrow-like protein 3 OS=Arabidopsis thaliana GN=SCL3 PE=2 SV=1	GO:0003700(transcription factor activity, sequence-specific DNA binding);GO:0005634(nucleus);GO:0006355(regulation of transcription, DNA-templated);GO:0009739(response to gibberellin);GO:0043565(sequence-specific DNA binding)	ENOG410XRSH(Scarecrow-like protein)	K14494	DELLA protein	-	tcc04075(Plant hormone signal transduction)	F6HAD7.1 PF03514.12;GRAS;	2.27	1.84	1.58	3.22	2.08	1.34	2.27	3.17	2.17	3.96	4.32	5.88
139	TRINITY_DN35104_c0_g5	1614	TRINITY_DN35104_c0_g5_i1;TRINITY_DN35104_c0_g5_i2	PREDICTED: protein AUXIN SIGNALING F-BOX 2 [Vitis vinifera]	AFB2	Protein AUXIN SIGNALING F-BOX 2 OS=Arabidopsis thaliana GN=AFB2 PE=1 SV=1	GO:0000822(inositol hexakisphosphate binding);GO:0009734(auxin-activated signaling pathway)	ENOG410XQ54(F-box and leucine-rich repeat protein)	K14485	transport inhibitor response 1	-	nnu04075(Plant hormone signal transduction)	-	156.96	163.06	154.8	78.83	54.83	61.65	102.59	53.63	83.97	152.09	142.61	122.13
140	TRINITY_DN28163_c0_g1	1751	TRINITY_DN28163_c0_g1_i1;TRINITY_DN28163_c0_g1_i2	PREDICTED: cyclin-D3-3 [Vitis vinifera]	CYCD3-3	Cyclin-D3-3 OS=Arabidopsis thaliana GN=CYCD3-3 PE=2 SV=1	GO:0004693(cyclin-dependent protein serine/threonine kinase activity);GO:0005515(protein binding);GO:0005634(nucleus);GO:0007049(cell cycle);GO:0042127(regulation of cell proliferation);GO:0048316(seed development);GO:0051301(cell division);GO:0051726(regulation of cell cycle)	ENOG410XRKC((DC) complex that phosphorylates and inhibits members of the retinoblastoma (RB) protein family including RB1 and regulates the cell-cycle during G(1) S transition. Phosphorylation of RB1 allows dissociation of the transcription factor E2F from the RB E2F complex and the subsequent transcription of E2F target genes which are responsible for the progression through the G(1) phase. Hypo…	K14505	cyclin D3, plant	-	vvi04075(Plant hormone signal transduction)	D7TTF1.1 PF02984.17;Cyclin_C;	9.21	11.86	10.22	11.13	14.34	9.75	10.63	9.01	7.25	16.66	24.88	18.56
141	TRINITY_DN36587_c1_g4	614	TRINITY_DN36587_c1_g4_i1;TRINITY_DN36587_c1_g4_i2;TRINITY_DN36587_c1_g4_i3;TRINITY_DN36587_c1_g4_i4;TRINITY_DN36587_c1_g4_i5;TRINITY_DN36587_c1_g4_i6	PREDICTED: two-component response regulator ARR17 isoform X1 [Vitis vinifera]	ARR17	Two-component response regulator ARR17 OS=Arabidopsis thaliana GN=ARR17 PE=2 SV=1	GO:0000156(phosphorelay response regulator activity);GO:0000160(phosphorelay signal transduction system);GO:0005634(nucleus);GO:0006351(transcription, DNA-templated);GO:0006355(regulation of transcription, DNA-templated);GO:0009736(cytokinin-activated signaling pathway)	COG5641(Transcription factor)	K14492	two-component response regulator ARR-A family	-	vvi04075(Plant hormone signal transduction)	F6HC71.1 PF00072.22;Response_reg;	0.27	0.24	0	1.86	5.45	7.56	0.89	2.05	0.66	0	0.25	0.87
142	TRINITY_DN29812_c0_g4	424	TRINITY_DN29812_c0_g4_i1	PREDICTED: two-component response regulator ARR17 isoform X1 [Vitis vinifera]	ARR17	Two-component response regulator ARR17 OS=Arabidopsis thaliana GN=ARR17 PE=2 SV=1	GO:0000156(phosphorelay response regulator activity);GO:0000160(phosphorelay signal transduction system);GO:0005634(nucleus);GO:0006351(transcription, DNA-templated);GO:0006355(regulation of transcription, DNA-templated);GO:0009736(cytokinin-activated signaling pathway)	COG5641(Transcription factor)	K14492	two-component response regulator ARR-A family	-	vvi04075(Plant hormone signal transduction)	F6HC71.1 PF00072.22;Response_reg;	0	0	0.72	0.36	15.39	13.4	1.7	1.35	2.42	0	0.47	1.74
143	TRINITY_DN17289_c0_g1	316	TRINITY_DN17289_c0_g1_i1	PREDICTED: ethylene-responsive transcription factor ERF062 isoform X2 [Vitis vinifera]	ERF062	Ethylene-responsive transcription factor ERF062 OS=Arabidopsis thaliana GN=ERF062 PE=2 SV=1	GO:0003677(DNA binding);GO:0003700(transcription factor activity, sequence-specific DNA binding);GO:0005634(nucleus);GO:0006351(transcription, DNA-templated);GO:0006355(regulation of transcription, DNA-templated);GO:0009873(ethylene-activated signaling pathway)	ENOG410YPFQ(Transcription factor)	K14516	ethylene-responsive transcription factor 1	-	gmx04075(Plant hormone signal transduction)	V4S5S2.1 PF00847.18;AP2;	1.93	0	0.71	3.9	0	0	0	1.59	0	0	0.48	0
144	TRINITY_DN24497_c0_g1	331	TRINITY_DN24497_c0_g1_i1	unnamed protein product, partial [Vitis vinifera]	-	-	GO:0003700(transcription factor activity, sequence-specific DNA binding);GO:0005634(nucleus);GO:0006355(regulation of transcription, DNA-templated);GO:0043565(sequence-specific DNA binding)	ENOG4111DWN(GRAS family transcription factor)	K14494	DELLA protein	-	pmum04075(Plant hormone signal transduction)	F6HZA2.1 PF03514.12;GRAS;	1.27	1.36	3.64	1.4	0	0	1.51	0.44	0.53	0.54	2.33	0.89
145	TRINITY_DN23745_c0_g1	683	TRINITY_DN23745_c0_g1_i1	PREDICTED: pathogenesis-related protein PR-1 [Vitis vinifera]	PR-1	Pathogenesis-related protein PR-1 OS=Medicago truncatula GN=PR-1 PE=2 SV=1	GO:0003674(molecular_function);GO:0005576(extracellular region);GO:0008150(biological_process)	COG2340(Scp-like extracellular)	K13449	pathogenesis-related protein 1	-	egu04075(Plant hormone signal transduction);egu04626(Plant-pathogen interaction)	A5C0Z4.1 PF00188.24;CAP;	8.82	7	4.32	334.95	140.99	81.57	36.62	33.23	22.48	11.13	20.02	21.43
146	TRINITY_DN34693_c0_g6	250	TRINITY_DN34693_c0_g6_i1	unnamed protein product, partial [Vitis vinifera]	-	-	-	ENOG41115BD(NA)	K14491	two-component response regulator ARR-B family	-	vvi04075(Plant hormone signal transduction)	-	3.73	4.23	6.86	0	0	0	0.84	0	0	3.62	3.78	0.98
147	TRINITY_DN6425_c0_g2	390	TRINITY_DN6425_c0_g2_i1	PREDICTED: auxin-responsive protein SAUR71 [Vitis vinifera]	SAUR71	Auxin-responsive protein SAUR71 OS=Arabidopsis thaliana GN=SAUR71 PE=2 SV=1	GO:0003674(molecular_function);GO:0005737(cytoplasm);GO:0009733(response to auxin)	ENOG41117DF(Auxin responsive protein)	K14488	SAUR family protein	-	vvi04075(Plant hormone signal transduction)	F6HXP9.1 PF02519.12;Auxin_inducible;	1.29	0.36	0	0	0.46	0.56	2.31	1.47	1.43	0	0	0.89
148	TRINITY_DN33448_c1_g3	269	TRINITY_DN33448_c1_g3_i1	hypothetical protein PRUPE_ppa026182mg [Prunus persica]	POL	Retrovirus-related Pol polyprotein from transposon 412 OS=Drosophila melanogaster GN=POL PE=3 SV=1	GO:0000719(photoreactive repair);GO:0003904(deoxyribodipyrimidine photo-lyase activity)	COG2801(Retrotransposon protein)	K14513	ethylene-insensitive protein 2	-	mdm04075(Plant hormone signal transduction)	M5VHX2.1 PF00078.25;RVT_1;	0	2.73	0	0	0	0	0	1.25	0	0.73	0	0
149	TRINITY_DN39470_c3_g1	320	TRINITY_DN39470_c3_g1_i1;TRINITY_DN39470_c3_g1_i2;TRINITY_DN39470_c3_g1_i3;TRINITY_DN39470_c3_g1_i4	PREDICTED: uncharacterized protein LOC109122258 [Vitis vinifera]	-	-	-	COG2801(Retrotransposon protein)	K14513	ethylene-insensitive protein 2	-	mdm04075(Plant hormone signal transduction)	K4CSZ9.1 PF00078.25;RVT_1;	3.21	3.52	3.59	1.45	8.97	1.31	2.77	4.51	2.91	2.75	7.48	7.15
150	TRINITY_DN35884_c4_g2	2201	TRINITY_DN35884_c4_g2_i1;TRINITY_DN35884_c4_g2_i10;TRINITY_DN35884_c4_g2_i11;TRINITY_DN35884_c4_g2_i12;TRINITY_DN35884_c4_g2_i13;TRINITY_DN35884_c4_g2_i14;TRINITY_DN35884_c4_g2_i15;TRINITY_DN35884_c4_g2_i16;TRINITY_DN35884_c4_g2_i17;TRINITY_DN35884_c4_g2_i18;TRINITY_DN35884_c4_g2_i19;TRINITY_DN35884_c4_g2_i2;TRINITY_DN35884_c4_g2_i20;TRINITY_DN35884_c4_g2_i21;TRINITY_DN35884_c4_g2_i22;TRINITY_DN3…	PREDICTED: transcription factor bHLH68 [Vitis vinifera]	BHLH68	Transcription factor bHLH68 OS=Arabidopsis thaliana GN=BHLH68 PE=2 SV=2	GO:0001046(core promoter sequence-specific DNA binding);GO:0001228(transcriptional activator activity, RNA polymerase II transcription regulatory region sequence-specific binding);GO:0005634(nucleus);GO:0006366(transcription from RNA polymerase II promoter)	ENOG41113WR(transcription factor bHLH68-like)	K12126	phytochrome-interacting factor 3	-	ppp04075(Plant hormone signal transduction);ppp04712(Circadian rhythm - plant)	S8D3H3.1 PF00010.24;HLH;	64.46	111.09	67.9	42.82	36.04	62.08	42.92	28.59	34.49	60.47	52.36	63.24
151	TRINITY_DN31651_c0_g2	2174	TRINITY_DN31651_c0_g2_i1	PREDICTED: protein ETHYLENE INSENSITIVE 3 [Vitis vinifera]	EIN3	Protein ETHYLENE INSENSITIVE 3 OS=Arabidopsis thaliana GN=EIN3 PE=1 SV=1	GO:0000976(transcription regulatory region sequence-specific DNA binding);GO:0001666(response to hypoxia);GO:0003677(DNA binding);GO:0003700(transcription factor activity, sequence-specific DNA binding);GO:0005515(protein binding);GO:0005634(nucleus);GO:0006351(transcription, DNA-templated);GO:0006355(regulation of transcription, DNA-templated);GO:0009723(response to ethylene);GO:0009873(ethylene…	ENOG4110EBS(protein ethylene insensitive)	K14514	ethylene-insensitive protein 3	-	vvi04075(Plant hormone signal transduction)	F6HA32.1 PF04873.11;EIN3;	38.92	80.45	61.31	22.51	19.72	30.77	28.8	17.53	24.31	39.82	28.45	33.89
152	TRINITY_DN40827_c0_g1	608	TRINITY_DN40827_c0_g1_i1	PREDICTED: auxin-induced protein 6B-like [Vitis vinifera]	ARG7	Indole-3-acetic acid-induced protein ARG7 OS=Vigna radiata var. radiata GN=ARG7 PE=2 SV=1	GO:0005516(calmodulin binding);GO:0005634(nucleus);GO:0009733(response to auxin)	ENOG410YR0G(Auxin responsive protein)	K14488	SAUR family protein	-	vvi04075(Plant hormone signal transduction)	F6I6Q1.1 PF02519.12;Auxin_inducible;	1.1	0.36	0.3	0.4	1.51	1.16	0.35	0.21	0.67	3.93	2.7	1.08
153	TRINITY_DN35677_c0_g4	1344	TRINITY_DN35677_c0_g4_i1	ethylene response factor 2-c [Vitis vinifera]	ERF1A	Ethylene-responsive transcription factor 1A OS=Arabidopsis thaliana GN=ERF1A PE=1 SV=2	GO:0001944(vasculature development);GO:0003677(DNA binding);GO:0003700(transcription factor activity, sequence-specific DNA binding);GO:0005634(nucleus);GO:0005643(nuclear pore);GO:0006351(transcription, DNA-templated);GO:0006355(regulation of transcription, DNA-templated);GO:0006952(defense response);GO:0009873(ethylene-activated signaling pathway);GO:0010200(response to chitin);GO:0045893(posit…	ENOG410YJV7(Transcription factor)	K14517	ethylene-responsive transcription factor 2	-	eus04075(Plant hormone signal transduction)	K3ZVR1.1 PF00847.18;AP2;	209.58	167.24	296.94	613.2	983.87	1088.36	363.7	558.84	616.46	40.47	54.88	287.85
154	TRINITY_DN15249_c0_g1	400	TRINITY_DN15249_c0_g1_i1	PREDICTED: transcription factor LAX PANICLE [Vitis vinifera]	BHLH140	Transcription factor bHLH140 OS=Arabidopsis thaliana GN=BHLH140 PE=3 SV=1	GO:0005515(protein binding)	ENOG410Z0JU(Helix-loop-helix DNA-binding domain)	K12126	phytochrome-interacting factor 3	-	vvi04075(Plant hormone signal transduction);vvi04712(Circadian rhythm - plant)	K4CPZ7.1 PF00010.24;HLH;	2.22	0.99	1.82	0.4	0.22	0.8	0	0.44	0.85	2.61	1.07	1.41
155	TRINITY_DN26740_c0_g1	1393	TRINITY_DN26740_c0_g1_i1;TRINITY_DN26740_c0_g1_i2;TRINITY_DN26740_c0_g1_i3;TRINITY_DN26740_c0_g1_i4;TRINITY_DN26740_c0_g1_i5;TRINITY_DN26740_c0_g1_i6	unnamed protein product, partial [Vitis vinifera]	PYL9	Abscisic acid receptor PYL9 OS=Arabidopsis thaliana GN=PYL9 PE=1 SV=1	GO:0004864(protein phosphatase inhibitor activity);GO:0004872(receptor activity);GO:0005634(nucleus);GO:0005737(cytoplasm);GO:0009738(abscisic acid-activated signaling pathway);GO:0010427(abscisic acid binding);GO:0080163(regulation of protein serine/threonine phosphatase activity)	ENOG4111HU5(abscisic acid receptor)	K14496	abscisic acid receptor PYR/PYL family	-	vvi04075(Plant hormone signal transduction)	B9GXH5.1 PF10604.7;Polyketide_cyc2;	176.07	342.44	343.11	120.33	98.39	112.58	129.83	105.61	101.17	255.29	236.95	226.65
156	TRINITY_DN28918_c0_g1	1295	TRINITY_DN28918_c0_g1_i1;TRINITY_DN28918_c0_g1_i2;TRINITY_DN28918_c0_g1_i3;TRINITY_DN28918_c0_g1_i4;TRINITY_DN28918_c0_g1_i5;TRINITY_DN28918_c0_g1_i6;TRINITY_DN28918_c0_g1_i7	PREDICTED: transcription factor bHLH113 isoform X3 [Vitis vinifera]	BHLH113	Transcription factor bHLH113 OS=Arabidopsis thaliana GN=BHLH113 PE=2 SV=1	GO:0001046(core promoter sequence-specific DNA binding);GO:0001228(transcriptional activator activity, RNA polymerase II transcription regulatory region sequence-specific binding);GO:0005634(nucleus);GO:0006366(transcription from RNA polymerase II promoter)	ENOG410YS5T(Transcription factor)	K16189	phytochrome-interacting factor 4	-	pvu04075(Plant hormone signal transduction)	I1GN25.1 PF00010.24;HLH;	0.42	0.35	0.18	0.85	4.61	2.3	0.74	1.13	2.65	0.23	0	0.29
157	TRINITY_DN35765_c0_g2	1174	TRINITY_DN35765_c0_g2_i1;TRINITY_DN35765_c0_g2_i10;TRINITY_DN35765_c0_g2_i11;TRINITY_DN35765_c0_g2_i12;TRINITY_DN35765_c0_g2_i13;TRINITY_DN35765_c0_g2_i14;TRINITY_DN35765_c0_g2_i2;TRINITY_DN35765_c0_g2_i3;TRINITY_DN35765_c0_g2_i4;TRINITY_DN35765_c0_g2_i5;TRINITY_DN35765_c0_g2_i6;TRINITY_DN35765_c0_g2_i7;TRINITY_DN35765_c0_g2_i8;TRINITY_DN35765_c0_g2_i9	PREDICTED: protein TIFY 9 [Vitis vinifera]	TIFY9	Protein TIFY 9 OS=Arabidopsis thaliana GN=TIFY9 PE=1 SV=1	GO:0003714(transcription corepressor activity);GO:0005634(nucleus);GO:0009611(response to wounding);GO:0031347(regulation of defense response);GO:1903507(negative regulation of nucleic acid-templated transcription);GO:2000022(regulation of jasmonic acid mediated signaling pathway)	ENOG410Z0XE(jasmonate-zim-domain protein 10)	K13464	jasmonate ZIM domain-containing protein	-	vvi04075(Plant hormone signal transduction)	D7U618.1 PF06200.12;tify;	43.63	10.45	45.71	206.96	627.77	1398.82	137.39	294.71	563.8	2.42	3.45	29.55
158	TRINITY_DN33441_c1_g1	1699	TRINITY_DN33441_c1_g1_i1	PREDICTED: protein BRASSINAZOLE-RESISTANT 1 [Vitis vinifera]	BZR1	Protein BRASSINAZOLE-RESISTANT 1 OS=Arabidopsis thaliana GN=BZR1 PE=1 SV=1	GO:0003677(DNA binding);GO:0003700(transcription factor activity, sequence-specific DNA binding);GO:0005515(protein binding);GO:0005634(nucleus);GO:0005829(cytosol);GO:0006351(transcription, DNA-templated);GO:0006355(regulation of transcription, DNA-templated);GO:0009742(brassinosteroid mediated signaling pathway);GO:0040008(regulation of growth);GO:0045892(negative regulation of transcription, D…	ENOG41116W9(brassinazole-resistant)	K14503	brassinosteroid resistant 1/2	-	vvi04075(Plant hormone signal transduction)	F6H1G1.1 PF05687.11;BES1_N;	15.19	18.42	14.77	10.82	10.42	8.2	11.16	13.43	8.37	28.74	22.78	25.62
159	TRINITY_DN30339_c1_g9	801	TRINITY_DN30339_c1_g9_i1	PREDICTED: ethylene-responsive transcription factor 1B [Vitis vinifera]	ERF1B	Ethylene-responsive transcription factor 1B OS=Arabidopsis thaliana GN=ERF1B PE=1 SV=2	GO:0003677(DNA binding);GO:0003700(transcription factor activity, sequence-specific DNA binding);GO:0005622(intracellular);GO:0005634(nucleus);GO:0006351(transcription, DNA-templated);GO:0006355(regulation of transcription, DNA-templated);GO:0006952(defense response);GO:0009867(jasmonic acid mediated signaling pathway);GO:0009873(ethylene-activated signaling pathway)	ENOG410YJNR(Transcription factor)	K14516	ethylene-responsive transcription factor 1	-	vvi04075(Plant hormone signal transduction)	A0A0A0L7G2.1 PF00847.18;AP2;	2.39	0.16	1.63	1.68	3.81	4.17	1.21	3.81	6.8	0	0	0.09
160	TRINITY_DN29481_c0_g1	2233	TRINITY_DN29481_c0_g1_i1	PREDICTED: scarecrow-like protein 15 [Vitis vinifera]	SCL15	Scarecrow-like protein 15 OS=Arabidopsis thaliana GN=SCL15 PE=2 SV=3	GO:0003700(transcription factor activity, sequence-specific DNA binding);GO:0005634(nucleus);GO:0006355(regulation of transcription, DNA-templated);GO:0030154(cell differentiation);GO:0043565(sequence-specific DNA binding);GO:0048831(regulation of shoot system development)	ENOG410YA9T(Scarecrow-like protein)	K14494	DELLA protein	-	gmx04075(Plant hormone signal transduction)	F6GWY6.1 PF03514.12;GRAS;	42.51	45.31	33.95	37.53	25.85	24.66	29.27	31.09	27.6	36.96	32.07	40.63
161	TRINITY_DN35802_c0_g3	2957	TRINITY_DN35802_c0_g3_i1	PREDICTED: EIN3-binding F-box protein 1 [Vitis vinifera]	EBF2	EIN3-binding F-box protein 2 OS=Arabidopsis thaliana GN=EBF2 PE=1 SV=1	GO:0005515(protein binding);GO:0005634(nucleus);GO:0006511(ubiquitin-dependent protein catabolic process);GO:0009723(response to ethylene);GO:0009873(ethylene-activated signaling pathway);GO:0010105(negative regulation of ethylene-activated signaling pathway);GO:0016567(protein ubiquitination);GO:0019005(SCF ubiquitin ligase complex)	ENOG410ZPKV(EIN3-binding F-box protein)	K14515	EIN3-binding F-box protein	-	vvi04075(Plant hormone signal transduction)	F6HH95.1 PF00646.31;F-box;	73.74	64.21	79.71	47.24	82.99	90.49	73	86.96	116.12	59.23	44.9	54
162	TRINITY_DN33066_c0_g2	1565	TRINITY_DN33066_c0_g2_i1;TRINITY_DN33066_c0_g2_i2	PREDICTED: auxin transporter-like protein 2 [Vitis vinifera]	LAX2	Auxin transporter-like protein 2 OS=Medicago truncatula GN=LAX2 PE=2 SV=1	GO:0003333(amino acid transmembrane transport);GO:0005886(plasma membrane);GO:0015171(amino acid transmembrane transporter activity)	COG0814(amino acid transport)	K13946	auxin influx carrier (AUX1 LAX family)	-	vvi04075(Plant hormone signal transduction)	D7T4S4.1 PF01490.16;Aa_trans;	6.69	2.15	3.14	3.31	5.96	16.28	5.7	5.35	3.19	2.34	2.4	2.84
163	TRINITY_DN34950_c1_g3	1623	TRINITY_DN34950_c1_g3_i1;TRINITY_DN34950_c1_g3_i2;TRINITY_DN34950_c1_g3_i3;TRINITY_DN34950_c1_g3_i4	PREDICTED: abscisic acid receptor PYL9 [Vitis vinifera]	PYL9	Abscisic acid receptor PYL9 OS=Arabidopsis thaliana GN=PYL9 PE=1 SV=1	GO:0004864(protein phosphatase inhibitor activity);GO:0004872(receptor activity);GO:0005634(nucleus);GO:0005737(cytoplasm);GO:0009738(abscisic acid-activated signaling pathway);GO:0010427(abscisic acid binding);GO:0080163(regulation of protein serine/threonine phosphatase activity)	ENOG41114FA(Polyketide cyclase / dehydrase and lipid transport)	K14496	abscisic acid receptor PYR/PYL family	-	vvi04075(Plant hormone signal transduction)	F6I6B6.1 PF10604.7;Polyketide_cyc2;	138.86	192.64	175.39	105.76	108.24	95.14	76.28	45.52	72.34	243.44	234.85	123.53
164	TRINITY_DN4469_c0_g1	277	TRINITY_DN4469_c0_g1_i1	unnamed protein product, partial [Vitis vinifera]	PAN	Transcription factor PERIANTHIA OS=Arabidopsis thaliana GN=PAN PE=1 SV=1	GO:0005515(protein binding)	ENOG410YG7S(Transcription factor)	K14431	transcription factor TGA	-	vvi04075(Plant hormone signal transduction)	D7T978.1 PF14144.4;DOG1;	0.46	1.88	0	1.53	0.55	0.68	2.48	1.73	0.86	0.67	2.1	2.92
165	TRINITY_DN37664_c0_g8	206	TRINITY_DN37664_c0_g8_i1	PREDICTED: transcription factor SPATULA-like isoform X1 [Malus domestica]	SPT	Transcription factor SPATULA OS=Arabidopsis thaliana GN=SPT PE=1 SV=1	GO:0005634(nucleus)	ENOG410YQY7(Transcription factor)	K16189	phytochrome-interacting factor 4	-	fve04075(Plant hormone signal transduction)	-	0	0	0	0	2.63	1.62	2.96	2.67	2.06	1.59	0	6.79
166	TRINITY_DN34456_c2_g1	2269	TRINITY_DN34456_c2_g1_i1;TRINITY_DN34456_c2_g1_i2;TRINITY_DN34456_c2_g1_i3;TRINITY_DN34456_c2_g1_i4;TRINITY_DN34456_c2_g1_i5;TRINITY_DN34456_c2_g1_i6;TRINITY_DN34456_c2_g1_i7;TRINITY_DN34456_c2_g1_i8	PREDICTED: transcription factor bHLH130 [Vitis vinifera]	BHLH130	Transcription factor bHLH130 OS=Arabidopsis thaliana GN=BHLH130 PE=1 SV=1	GO:0001046(core promoter sequence-specific DNA binding);GO:0001228(transcriptional activator activity, RNA polymerase II transcription regulatory region sequence-specific binding);GO:0005634(nucleus);GO:0006366(transcription from RNA polymerase II promoter)	ENOG410YDYN(Transcription factor)	K12126	phytochrome-interacting factor 3	-	egu04075(Plant hormone signal transduction);egu04712(Circadian rhythm - plant)	S8CU44.1 PF00010.24;HLH;	4.69	5.71	4.09	3.67	9.6	11.01	3.42	3.94	2.02	2.08	2.24	2.28
167	TRINITY_DN34480_c0_g1	4050	TRINITY_DN34480_c0_g1_i1;TRINITY_DN34480_c0_g1_i10;TRINITY_DN34480_c0_g1_i11;TRINITY_DN34480_c0_g1_i12;TRINITY_DN34480_c0_g1_i13;TRINITY_DN34480_c0_g1_i14;TRINITY_DN34480_c0_g1_i15;TRINITY_DN34480_c0_g1_i16;TRINITY_DN34480_c0_g1_i2;TRINITY_DN34480_c0_g1_i3;TRINITY_DN34480_c0_g1_i4;TRINITY_DN34480_c0_g1_i5;TRINITY_DN34480_c0_g1_i6;TRINITY_DN34480_c0_g1_i7;TRINITY_DN34480_c0_g1_i8;TRINITY_DN34480_c…	PREDICTED: pre-mRNA-processing factor 39 isoform X1 [Vitis vinifera]	RR4	Two-component response regulator ORR4 OS=Oryza sativa subsp. indica GN=RR4 PE=2 SV=1	GO:0000243(commitment complex);GO:0000395(mRNA 5'-splice site recognition);GO:0005685(U1 snRNP);GO:0030627(pre-mRNA 5'-splice site binding);GO:0071004(U2-type prespliceosome)	ENOG410XPVR(PRP39 pre-mRNA processing factor 39 homolog (S. cerevisiae))	K14492	two-component response regulator ARR-A family	-	vvi04075(Plant hormone signal transduction)	A9T4L0.1 PF05843.12;Suf;	34.68	46.8	29.01	42.54	36.49	34.29	40.36	33.55	37.7	36.02	38.62	40.24
168	TRINITY_DN37007_c1_g1	3339	TRINITY_DN37007_c1_g1_i1;TRINITY_DN37007_c1_g1_i2;TRINITY_DN37007_c1_g1_i3;TRINITY_DN37007_c1_g1_i4	PREDICTED: chitin-inducible gibberellin-responsive protein 1 [Vitis vinifera]	CIGR1	Chitin-inducible gibberellin-responsive protein 1 OS=Oryza sativa subsp. japonica GN=CIGR1 PE=2 SV=1	GO:0003700(transcription factor activity, sequence-specific DNA binding);GO:0005634(nucleus);GO:0006355(regulation of transcription, DNA-templated);GO:0043565(sequence-specific DNA binding)	ENOG4111JS8(chitin-inducible gibberellin-responsive protein)	K14494	DELLA protein	-	ppp04075(Plant hormone signal transduction)	F6H2I7.1 PF03514.12;GRAS;	108.77	95.86	84.16	268.26	377.65	289.35	201.77	256.56	223.29	58.24	50.62	192.94
169	TRINITY_DN39035_c0_g2	2046	TRINITY_DN39035_c0_g2_i1;TRINITY_DN39035_c0_g2_i2;TRINITY_DN39035_c0_g2_i3;TRINITY_DN39035_c0_g2_i4;TRINITY_DN39035_c0_g2_i5;TRINITY_DN39035_c0_g2_i6;TRINITY_DN39035_c0_g2_i7;TRINITY_DN39035_c0_g2_i8;TRINITY_DN39035_c0_g2_i9	PREDICTED: auxin response factor 1 isoform X2 [Vitis vinifera]	ARF1	Auxin response factor 1 OS=Arabidopsis thaliana GN=ARF1 PE=1 SV=2	GO:0003677(DNA binding);GO:0003700(transcription factor activity, sequence-specific DNA binding);GO:0005515(protein binding);GO:0005634(nucleus);GO:0006351(transcription, DNA-templated);GO:0006355(regulation of transcription, DNA-templated);GO:0009733(response to auxin);GO:0009734(auxin-activated signaling pathway);GO:0010150(leaf senescence);GO:0042802(identical protein binding);GO:0045892(negat…	-	K14486	auxin response factor	-	vvi04075(Plant hormone signal transduction)	Q7XRI2.1 PF02309.14;AUX_IAA;	140.96	247.46	169.26	241.76	192.97	239.68	191.42	205.66	167.1	259.73	252.71	266.34
170	TRINITY_DN37046_c1_g8	1910	TRINITY_DN37046_c1_g8_i1;TRINITY_DN37046_c1_g8_i2;TRINITY_DN37046_c1_g8_i3;TRINITY_DN37046_c1_g8_i4;TRINITY_DN37046_c1_g8_i5	PREDICTED: cyclin-D4-2 [Vitis vinifera]	CYCD4-1	Cyclin-D4-1 OS=Oryza sativa subsp. japonica GN=CYCD4-1 PE=2 SV=2	GO:0004693(cyclin-dependent protein serine/threonine kinase activity);GO:0005515(protein binding);GO:0005634(nucleus);GO:0005737(cytoplasm);GO:0007049(cell cycle);GO:0010440(stomatal lineage progression);GO:0051301(cell division);GO:0051726(regulation of cell cycle)	ENOG410XRKC((DC) complex that phosphorylates and inhibits members of the retinoblastoma (RB) protein family including RB1 and regulates the cell-cycle during G(1) S transition. Phosphorylation of RB1 allows dissociation of the transcription factor E2F from the RB E2F complex and the subsequent transcription of E2F target genes which are responsible for the progression through the G(1) phase. Hypo…	K14505	cyclin D3, plant	-	cam04075(Plant hormone signal transduction)	E0CRT2.1 PF00134.21;Cyclin_N;	7.84	5.34	3.43	6.92	13.86	5.51	15.13	21.67	18.18	3.38	5.71	8.93
171	TRINITY_DN37125_c1_g7	1893	TRINITY_DN37125_c1_g7_i1;TRINITY_DN37125_c1_g7_i2;TRINITY_DN37125_c1_g7_i3;TRINITY_DN37125_c1_g7_i4;TRINITY_DN37125_c1_g7_i5	PREDICTED: ABSCISIC ACID-INSENSITIVE 5-like protein 2 isoform X2 [Vitis vinifera]	DPBF3	ABSCISIC ACID-INSENSITIVE 5-like protein 2 OS=Arabidopsis thaliana GN=DPBF3 PE=1 SV=1	GO:0003677(DNA binding);GO:0003700(transcription factor activity, sequence-specific DNA binding);GO:0005634(nucleus);GO:0006351(transcription, DNA-templated);GO:0006355(regulation of transcription, DNA-templated);GO:0009737(response to abscisic acid);GO:0009738(abscisic acid-activated signaling pathway);GO:0043565(sequence-specific DNA binding)	ENOG410YFZJ(ABSCISIC ACID-INSENSITIVE 5-like protein)	K14432	ABA responsive element binding factor	-	vvi04075(Plant hormone signal transduction)	A0A0A0KE91.1 PF00170.19;bZIP_1;	18.73	21.2	19.23	25.49	16.37	14.25	19.96	18.8	17.47	26.7	31.56	25.58
172	TRINITY_DN27023_c0_g1	1510	TRINITY_DN27023_c0_g1_i1	PREDICTED: cyclin-D3-3 [Vitis vinifera]	CYCD3-3	Cyclin-D3-3 OS=Arabidopsis thaliana GN=CYCD3-3 PE=2 SV=1	GO:0004693(cyclin-dependent protein serine/threonine kinase activity);GO:0005515(protein binding);GO:0005634(nucleus);GO:0007049(cell cycle);GO:0042127(regulation of cell proliferation);GO:0048316(seed development);GO:0051301(cell division);GO:0051726(regulation of cell cycle)	ENOG410XRKC((DC) complex that phosphorylates and inhibits members of the retinoblastoma (RB) protein family including RB1 and regulates the cell-cycle during G(1) S transition. Phosphorylation of RB1 allows dissociation of the transcription factor E2F from the RB E2F complex and the subsequent transcription of E2F target genes which are responsible for the progression through the G(1) phase. Hypo…	K14505	cyclin D3, plant	-	vvi04075(Plant hormone signal transduction)	F6I5Z1.1 PF02984.17;Cyclin_C;	5.85	0.82	0.56	16.02	11.81	5	6	6.05	5.52	1.82	3.4	3.92
173	TRINITY_DN33013_c0_g1	2023	TRINITY_DN33013_c0_g1_i1;TRINITY_DN33013_c0_g1_i2	PREDICTED: two-component response regulator ORR26 isoform X1 [Vitis vinifera]	RR26	Two-component response regulator ORR26 OS=Oryza sativa subsp. japonica GN=RR26 PE=3 SV=2	GO:0000156(phosphorelay response regulator activity);GO:0000160(phosphorelay signal transduction system);GO:0003677(DNA binding);GO:0003700(transcription factor activity, sequence-specific DNA binding);GO:0005515(protein binding);GO:0005634(nucleus);GO:0006351(transcription, DNA-templated);GO:0006355(regulation of transcription, DNA-templated);GO:0009735(response to cytokinin);GO:0009736(cytokini…	COG0745(regulatoR)	K14491	two-component response regulator ARR-B family	-	vvi04075(Plant hormone signal transduction)	K7LS21.1 PF00072.22;Response_reg;	8.03	8.47	7.24	14.68	8.3	8.48	11.75	5.98	10.44	16.55	18.27	16.34
174	TRINITY_DN35677_c0_g6	605	TRINITY_DN35677_c0_g6_i1	unnamed protein product, partial [Vitis vinifera]	ERF095	Ethylene-responsive transcription factor ERF095 OS=Arabidopsis thaliana GN=ERF095 PE=1 SV=1	GO:0003677(DNA binding);GO:0003700(transcription factor activity, sequence-specific DNA binding);GO:0005622(intracellular);GO:0005634(nucleus);GO:0006351(transcription, DNA-templated);GO:0006355(regulation of transcription, DNA-templated);GO:0009873(ethylene-activated signaling pathway)	-	K14516	ethylene-responsive transcription factor 1	-	pper04075(Plant hormone signal transduction)	A0A0A0KAA6.1 PF00847.18;AP2;	5.37	0	3.71	7.64	53.06	69.77	6.02	27.07	23.3	0.74	0.38	3.29
175	TRINITY_DN36193_c2_g2	1321	TRINITY_DN36193_c2_g2_i1;TRINITY_DN36193_c2_g2_i2;TRINITY_DN36193_c2_g2_i3;TRINITY_DN36193_c2_g2_i4;TRINITY_DN36193_c2_g2_i5;TRINITY_DN36193_c2_g2_i6;TRINITY_DN36193_c2_g2_i7;TRINITY_DN36193_c2_g2_i8	PREDICTED: two-component response regulator ORR9 [Vitis vinifera]	RR9	Two-component response regulator ORR9 OS=Oryza sativa subsp. indica GN=RR9 PE=2 SV=1	GO:0009735(response to cytokinin)	COG3706(response regulator)	K14492	two-component response regulator ARR-A family	-	vvi04075(Plant hormone signal transduction)	F6I5R9.1 PF00072.22;Response_reg;	6.04	5.43	9.36	5.11	24.21	15.71	13.43	8.84	17.14	6.85	5.79	6.31
176	TRINITY_DN9308_c0_g1	650	TRINITY_DN9308_c0_g1_i1	PREDICTED: auxin-induced protein 6B-like [Vitis vinifera]	-	-	GO:0003674(molecular_function);GO:0005739(mitochondrion);GO:0009733(response to auxin)	ENOG4111BAD(auxin-induced protein)	K14488	SAUR family protein	-	vvi04075(Plant hormone signal transduction)	F6I176.1 PF02519.12;Auxin_inducible;	2.97	0.74	1.14	3.04	2.84	1.69	2.75	1	1.77	0.44	2.25	0.94
177	TRINITY_DN24497_c0_g2	1563	TRINITY_DN24497_c0_g2_i1	unnamed protein product, partial [Vitis vinifera]	SCL11	Scarecrow-like protein 11 OS=Arabidopsis thaliana GN=SCL11 PE=2 SV=1	GO:0003700(transcription factor activity, sequence-specific DNA binding);GO:0005634(nucleus);GO:0006355(regulation of transcription, DNA-templated);GO:0043565(sequence-specific DNA binding)	ENOG4111DWN(GRAS family transcription factor)	K14494	DELLA protein	-	pmum04075(Plant hormone signal transduction)	F6HZA2.1 PF03514.12;GRAS;	1.68	2.25	2.09	1.81	0.92	0.58	0.95	1.33	0.94	1.13	2.35	2.33
178	TRINITY_DN38328_c0_g3	1450	TRINITY_DN38328_c0_g3_i1;TRINITY_DN38328_c0_g3_i2;TRINITY_DN38328_c0_g3_i3	unnamed protein product, partial [Vitis vinifera]	SPP2	Sucrose-phosphatase 2 OS=Nicotiana tabacum GN=SPP2 PE=2 SV=1	GO:0000287(magnesium ion binding);GO:0005634(nucleus);GO:0005737(cytoplasm);GO:0005829(cytosol);GO:0005986(sucrose biosynthetic process);GO:0009506(plasmodesma);GO:0046686(response to cadmium ion);GO:0050307(sucrose-phosphate phosphatase activity)	COG0561(,hydrolase)	K14514	ethylene-insensitive protein 3	-	smo04075(Plant hormone signal transduction)	D7STC8.1 PF05116.11;S6PP;	1.37	0.97	0.75	1.53	1.79	2.39	1.53	0.95	0.91	2.21	2.06	1.31
179	TRINITY_DN35852_c0_g3	3612	TRINITY_DN35852_c0_g3_i1;TRINITY_DN35852_c0_g3_i10;TRINITY_DN35852_c0_g3_i2;TRINITY_DN35852_c0_g3_i3;TRINITY_DN35852_c0_g3_i4;TRINITY_DN35852_c0_g3_i5;TRINITY_DN35852_c0_g3_i6;TRINITY_DN35852_c0_g3_i7;TRINITY_DN35852_c0_g3_i8;TRINITY_DN35852_c0_g3_i9	PREDICTED: auxin response factor 2 [Vitis vinifera]	ARF2	Auxin response factor 2 OS=Arabidopsis thaliana GN=ARF2 PE=1 SV=2	GO:0003677(DNA binding);GO:0003700(transcription factor activity, sequence-specific DNA binding);GO:0005515(protein binding);GO:0005634(nucleus);GO:0006351(transcription, DNA-templated);GO:0006355(regulation of transcription, DNA-templated);GO:0008285(negative regulation of cell proliferation);GO:0009734(auxin-activated signaling pathway);GO:0009737(response to abscisic acid);GO:0009911(positive …	ENOG4110RNJ(auxin response factor)	K14486	auxin response factor	-	mtr04075(Plant hormone signal transduction)	M5WZ56.1 PF02309.14;AUX_IAA;	102.84	131.58	88.66	122.01	120.5	113.91	146.27	112.71	141.07	191.22	181.21	199.88
180	TRINITY_DN38808_c0_g5	823	TRINITY_DN38808_c0_g5_i1	unnamed protein product, partial [Vitis vinifera]	BHLH51	Transcription factor bHLH51 OS=Arabidopsis thaliana GN=BHLH51 PE=2 SV=1	GO:0003677(DNA binding);GO:0003700(transcription factor activity, sequence-specific DNA binding);GO:0005634(nucleus);GO:0006351(transcription, DNA-templated);GO:0006355(regulation of transcription, DNA-templated);GO:0046983(protein dimerization activity)	ENOG410ZM5C(transcription factor)	K12126	phytochrome-interacting factor 3	-	pop04075(Plant hormone signal transduction);pop04712(Circadian rhythm - plant)	V4TH02.1 PF00010.24;HLH;	33.12	62.38	49.47	5.04	7.38	5.85	10.97	4.96	7.97	47.06	31.94	25.73
181	TRINITY_DN32516_c0_g6	241	TRINITY_DN32516_c0_g6_i1	PREDICTED: bifunctional pinoresinol-lariciresinol reductase 2 [Vitis vinifera]	PLR_Lu2	Bifunctional pinoresinol-lariciresinol reductase 2 OS=Linum usitatissimum GN=PLR_Lu2 PE=1 SV=1	GO:0009807(lignan biosynthetic process);GO:0010283(pinoresinol reductase activity);GO:0010284(lariciresinol reductase activity);GO:1902125((+)-pinoresinol catabolic process);GO:1902131((+)-lariciresinol catabolic process);GO:1902132((+)-lariciresinol biosynthetic process);GO:1902138((-)-secoisolariciresinol biosynthetic process)	COG0702(epimerase dehydratase)	K14484	auxin-responsive protein IAA	-	zma04075(Plant hormone signal transduction)	F6HQR3.1 PF05368.11;NmrA;	2.08	0	0	3.07	3.31	0	1.87	1.72	0.65	0	3.15	0
182	TRINITY_DN33302_c1_g1	1257	TRINITY_DN33302_c1_g1_i1;TRINITY_DN33302_c1_g1_i2;TRINITY_DN33302_c1_g1_i3;TRINITY_DN33302_c1_g1_i4;TRINITY_DN33302_c1_g1_i5;TRINITY_DN33302_c1_g1_i6	PREDICTED: transcription factor bHLH117 [Vitis vinifera]	BHLH117	Transcription factor bHLH117 OS=Arabidopsis thaliana GN=BHLH117 PE=2 SV=2	GO:0003677(DNA binding);GO:0003700(transcription factor activity, sequence-specific DNA binding);GO:0005634(nucleus);GO:0006355(regulation of transcription, DNA-templated);GO:0046983(protein dimerization activity)	ENOG41118KP(Helix-loop-helix DNA-binding domain)	K16189	phytochrome-interacting factor 4	-	cic04075(Plant hormone signal transduction)	W9SRS0.1 PF00010.24;HLH;	2.4	1.25	1.81	3.01	4.01	2.37	5.94	8.2	4.65	2.26	3.55	9.8
183	TRINITY_DN35802_c0_g2	3949	TRINITY_DN35802_c0_g2_i1;TRINITY_DN35802_c0_g2_i2	PREDICTED: EIN3-binding F-box protein 1 [Vitis vinifera]	EBF2	EIN3-binding F-box protein 2 OS=Arabidopsis thaliana GN=EBF2 PE=1 SV=1	GO:0005515(protein binding);GO:0005634(nucleus);GO:0006511(ubiquitin-dependent protein catabolic process);GO:0009723(response to ethylene);GO:0009873(ethylene-activated signaling pathway);GO:0010105(negative regulation of ethylene-activated signaling pathway);GO:0016567(protein ubiquitination);GO:0019005(SCF ubiquitin ligase complex)	ENOG410ZPKV(EIN3-binding F-box protein)	K14515	EIN3-binding F-box protein	-	vvi04075(Plant hormone signal transduction)	F6H327.1 PF00646.31;F-box;	63.44	106.79	120.31	33.02	43.77	50.48	38.57	32.86	73.33	81.56	80.09	45.29
184	TRINITY_DN33834_c0_g2	3230	TRINITY_DN33834_c0_g2_i1;TRINITY_DN33834_c0_g2_i2;TRINITY_DN33834_c0_g2_i3;TRINITY_DN33834_c0_g2_i4;TRINITY_DN33834_c0_g2_i5;TRINITY_DN33834_c0_g2_i6	PREDICTED: protein TRANSPORT INHIBITOR RESPONSE 1 [Vitis vinifera]	TIR1	Protein TRANSPORT INHIBITOR RESPONSE 1 OS=Arabidopsis thaliana GN=TIR1 PE=1 SV=2	GO:0000822(inositol hexakisphosphate binding);GO:0009734(auxin-activated signaling pathway)	ENOG410XQ54(F-box and leucine-rich repeat protein)	K14485	transport inhibitor response 1	-	vvi04075(Plant hormone signal transduction)	B9SFB7.1 PF12937.5;F-box-like;	28.96	27.23	23.21	15.92	10.93	7.46	22.58	12.28	12.65	45.32	37.76	49.93
185	TRINITY_DN30734_c1_g1	2362	TRINITY_DN30734_c1_g1_i1;TRINITY_DN30734_c1_g1_i2	PREDICTED: BTB/POZ domain and ankyrin repeat-containing protein NPR1 [Vitis vinifera]	NPR1	BTB/POZ domain and ankyrin repeat-containing protein NPR1 OS=Oryza sativa subsp. indica GN=NPR1 PE=1 SV=1	GO:0001666(response to hypoxia);GO:0005515(protein binding);GO:0005634(nucleus);GO:0005737(cytoplasm);GO:0008219(cell death);GO:0009408(response to heat);GO:0009611(response to wounding);GO:0009617(response to bacterium);GO:0009625(response to insect);GO:0009626(plant-type hypersensitive response);GO:0009627(systemic acquired resistance);GO:0009682(induced systemic resistance);GO:0009862(systemic…	COG0666(Ankyrin Repeat)	K14508	regulatory protein NPR1	-	vvi04075(Plant hormone signal transduction)	D7TCN4.1 PF12313.6;NPR1_like_C;	24.24	27.93	23.2	11.36	14.65	12.55	18.41	15.26	16.36	34.31	27.48	26.67
186	TRINITY_DN35910_c2_g1	1167	TRINITY_DN35910_c2_g1_i1;TRINITY_DN35910_c2_g1_i2	hypothetical protein VITISV_031859 [Vitis vinifera]	FD	Protein FD OS=Arabidopsis thaliana GN=FD PE=1 SV=1	-	ENOG410YWQ7(Transcription factor)	K14432	ABA responsive element binding factor	-	egr04075(Plant hormone signal transduction)	A0A061FEF1.1 PF00170.19;bZIP_1;	3.53	3.29	2.53	8.51	4.02	3.56	4.12	6.56	4.45	1.94	3.4	2.72
187	TRINITY_DN31500_c1_g1	629	TRINITY_DN31500_c1_g1_i1;TRINITY_DN31500_c1_g1_i2;TRINITY_DN31500_c1_g1_i3;TRINITY_DN31500_c1_g1_i4;TRINITY_DN31500_c1_g1_i5;TRINITY_DN31500_c1_g1_i6	PREDICTED: auxin-responsive protein SAUR71-like [Vitis vinifera]	SAUR50	Auxin-responsive protein SAUR50 OS=Arabidopsis thaliana GN=SAUR50 PE=1 SV=1	GO:0005516(calmodulin binding);GO:0005634(nucleus);GO:0009733(response to auxin)	ENOG410YZHQ(Auxin responsive protein)	K14488	SAUR family protein	-	vvi04075(Plant hormone signal transduction)	B9RAA8.1 PF02519.12;Auxin_inducible;	62.17	40.66	41.43	77.49	116.48	76.4	96.01	159.26	168.18	1.4	2.83	48.14
188	TRINITY_DN37431_c0_g3	2722	TRINITY_DN37431_c0_g3_i1;TRINITY_DN37431_c0_g3_i2;TRINITY_DN37431_c0_g3_i3	PREDICTED: ETHYLENE INSENSITIVE 3-like 1 protein [Vitis vinifera]	EIN3	Protein ETHYLENE INSENSITIVE 3 OS=Arabidopsis thaliana GN=EIN3 PE=1 SV=1	GO:0000976(transcription regulatory region sequence-specific DNA binding);GO:0001666(response to hypoxia);GO:0003677(DNA binding);GO:0003700(transcription factor activity, sequence-specific DNA binding);GO:0005515(protein binding);GO:0005634(nucleus);GO:0006351(transcription, DNA-templated);GO:0006355(regulation of transcription, DNA-templated);GO:0009723(response to ethylene);GO:0009873(ethylene…	ENOG4110EBS(protein ethylene insensitive)	K14514	ethylene-insensitive protein 3	-	vvi04075(Plant hormone signal transduction)	W9RT48.1 PF04873.11;EIN3;	221.95	290.8	256.26	153.13	202.57	285.67	182.24	148.99	151.87	195.84	156.89	184.15
189	TRINITY_DN27308_c0_g2	3600	TRINITY_DN27308_c0_g2_i1;TRINITY_DN27308_c0_g2_i2;TRINITY_DN27308_c0_g2_i3	PREDICTED: auxin response factor 18 [Vitis vinifera]	ARF16	Auxin response factor 16 OS=Arabidopsis thaliana GN=ARF16 PE=2 SV=1	GO:0003677(DNA binding);GO:0003700(transcription factor activity, sequence-specific DNA binding);GO:0005634(nucleus);GO:0006351(transcription, DNA-templated);GO:0006355(regulation of transcription, DNA-templated);GO:0007389(pattern specification process);GO:0009733(response to auxin);GO:0009734(auxin-activated signaling pathway);GO:0035198(miRNA binding);GO:0048829(root cap development);GO:005130…	ENOG410ZZ2C(auxin response factor)	K14486	auxin response factor	-	cit04075(Plant hormone signal transduction)	B9HUF7.2 PF02362.19;B3;	6.43	9.03	5.67	3.48	5.77	6.26	7.34	6.64	4.86	11.93	12.63	18.71
190	TRINITY_DN36987_c1_g2	1958	TRINITY_DN36987_c1_g2_i1;TRINITY_DN36987_c1_g2_i2;TRINITY_DN36987_c1_g2_i3;TRINITY_DN36987_c1_g2_i4;TRINITY_DN36987_c1_g2_i5;TRINITY_DN36987_c1_g2_i6	PREDICTED: putative transcription factor bHLH041 [Vitis vinifera]	BHLH41	Putative transcription factor bHLH041 OS=Arabidopsis thaliana GN=BHLH41 PE=3 SV=1	GO:0003677(DNA binding);GO:0003700(transcription factor activity, sequence-specific DNA binding);GO:0005634(nucleus);GO:0006351(transcription, DNA-templated);GO:0006355(regulation of transcription, DNA-templated);GO:0010200(response to chitin);GO:0046983(protein dimerization activity)	ENOG410YFS3(Transcription factor)	K13422	transcription factor MYC2	-	sbi04075(Plant hormone signal transduction)	D7TB65.1 PF00010.24;HLH;	4.7	0.36	1.1	2.72	6.86	6.16	6.19	15.01	7.92	0.4	0.59	0.53
191	TRINITY_DN38745_c1_g1	3281	TRINITY_DN38745_c1_g1_i1;TRINITY_DN38745_c1_g1_i2;TRINITY_DN38745_c1_g1_i3;TRINITY_DN38745_c1_g1_i4;TRINITY_DN38745_c1_g1_i5;TRINITY_DN38745_c1_g1_i6	PREDICTED: BES1/BZR1 homolog protein 4 isoform X1 [Vitis vinifera]	BEH4	BES1/BZR1 homolog protein 4 OS=Arabidopsis thaliana GN=BEH4 PE=1 SV=1	GO:0003677(DNA binding);GO:0005634(nucleus);GO:0006351(transcription, DNA-templated);GO:0006355(regulation of transcription, DNA-templated)	ENOG410YESP(BES1 BZR1 homolog protein)	K14503	brassinosteroid resistant 1/2	-	nnu04075(Plant hormone signal transduction)	M4F1W3.1 PF05687.11;BES1_N;	33.12	18.5	19.41	37.37	26.91	30.53	34.21	21.43	24.85	15.99	17.06	20.84
192	TRINITY_DN32858_c0_g1	1109	TRINITY_DN32858_c0_g1_i1	hypothetical protein VITISV_008202 [Vitis vinifera]	-	-	-	ENOG410YI31(Aux IAA proteins are short-lived transcriptional factors that function as repressors of early auxin response genes at low auxin concentrations)	K14484	auxin-responsive protein IAA	-	vvi04075(Plant hormone signal transduction)	F6H361.1 PF02309.14;AUX_IAA;	12.69	14.06	8.95	14.52	15.19	10.2	7.66	6.06	9.19	5.6	10.97	9.9
193	TRINITY_DN29462_c0_g1	677	TRINITY_DN29462_c0_g1_i1;TRINITY_DN29462_c0_g1_i2;TRINITY_DN29462_c0_g1_i3	PREDICTED: auxin-responsive protein SAUR71 [Vitis vinifera]	SAUR72	Auxin-responsive protein SAUR72 OS=Arabidopsis thaliana GN=SAUR72 PE=2 SV=1	GO:0003674(molecular_function);GO:0009733(response to auxin)	ENOG410YUJ0(Auxin responsive protein)	K14488	SAUR family protein	-	vvi04075(Plant hormone signal transduction)	F6H9Y1.1 PF02519.12;Auxin_inducible;	7.58	4.84	6.67	4.53	2.8	2.57	5.62	2.16	4.23	12.38	21.67	13.22
194	TRINITY_DN36919_c2_g1	781	TRINITY_DN36919_c2_g1_i1;TRINITY_DN36919_c2_g1_i2	unnamed protein product, partial [Vitis vinifera]	SAUR32	Auxin-responsive protein SAUR32 OS=Arabidopsis thaliana GN=SAUR32 PE=2 SV=1	GO:0003674(molecular_function);GO:0005739(mitochondrion);GO:0009733(response to auxin)	ENOG410YXA2(Auxin-induced protein)	K14488	SAUR family protein	-	vvi04075(Plant hormone signal transduction)	A5C137.1 PF02519.12;Auxin_inducible;	4.71	2.37	2.9	3.34	8.47	5.96	15.88	20.05	5.51	0.34	0.35	1.35
195	TRINITY_DN32904_c3_g2	1867	TRINITY_DN32904_c3_g2_i1;TRINITY_DN32904_c3_g2_i10;TRINITY_DN32904_c3_g2_i11;TRINITY_DN32904_c3_g2_i12;TRINITY_DN32904_c3_g2_i13;TRINITY_DN32904_c3_g2_i14;TRINITY_DN32904_c3_g2_i15;TRINITY_DN32904_c3_g2_i16;TRINITY_DN32904_c3_g2_i17;TRINITY_DN32904_c3_g2_i2;TRINITY_DN32904_c3_g2_i3;TRINITY_DN32904_c3_g2_i4;TRINITY_DN32904_c3_g2_i5;TRINITY_DN32904_c3_g2_i6;TRINITY_DN32904_c3_g2_i7;TRINITY_DN32904_…	JAZ2 [Vitis rupestris]	TIFY10B	Protein TIFY 10b OS=Oryza sativa subsp. indica GN=TIFY10B PE=3 SV=1	GO:0003714(transcription corepressor activity);GO:0005634(nucleus);GO:0009611(response to wounding);GO:0031347(regulation of defense response);GO:1903507(negative regulation of nucleic acid-templated transcription);GO:2000022(regulation of jasmonic acid mediated signaling pathway)	ENOG41114YW(TIFY)	K13464	jasmonate ZIM domain-containing protein	-	vvi04075(Plant hormone signal transduction)	F6HXU5.1 PF06200.12;tify;	146.85	77.23	182.13	473.14	1077.66	1608.08	381.67	621	937.71	25.81	22.74	85.15
196	TRINITY_DN18708_c0_g2	251	TRINITY_DN18708_c0_g2_i1	PREDICTED: uncharacterized protein LOC100266455 [Vitis vinifera]	-	-	GO:0005515(protein binding);GO:0005516(calmodulin binding);GO:0005634(nucleus);GO:0005777(peroxisome);GO:0009733(response to auxin)	ENOG410Z28U(auxin-induced protein)	K14488	SAUR family protein	-	vvi04075(Plant hormone signal transduction)	D7TCA2.1 PF02519.12;Auxin_inducible;	3.08	0.84	0	0	0	10.91	0	0.77	0.57	0.9	0.93	0
197	TRINITY_DN35659_c0_g2	1728	TRINITY_DN35659_c0_g2_i1	PREDICTED: transcription activator GLK1 [Vitis vinifera]	GLK1	Transcription activator GLK1 OS=Arabidopsis thaliana GN=GLK1 PE=1 SV=2	GO:0003677(DNA binding);GO:0003700(transcription factor activity, sequence-specific DNA binding);GO:0005515(protein binding);GO:0005634(nucleus);GO:0006351(transcription, DNA-templated);GO:0009658(chloroplast organization);GO:0009910(negative regulation of flower development);GO:0010380(regulation of chlorophyll biosynthetic process);GO:0045893(positive regulation of transcription, DNA-templated)…	ENOG4111SK7(Transcription factor)	K14491	two-component response regulator ARR-B family	-	obr04075(Plant hormone signal transduction)	A0A0K9PZ41.1 PF00249.29;Myb_DNA-binding;	7.09	10.24	8.91	11.64	5.54	3.64	9.19	6.33	5.09	14.06	10.69	11.19
198	TRINITY_DN35731_c2_g2	2103	TRINITY_DN35731_c2_g2_i1;TRINITY_DN35731_c2_g2_i2;TRINITY_DN35731_c2_g2_i3;TRINITY_DN35731_c2_g2_i4	PREDICTED: transcription factor NAI1 [Vitis vinifera]	BHLH25	Transcription factor bHLH25 OS=Arabidopsis thaliana GN=BHLH25 PE=2 SV=2	GO:0003677(DNA binding);GO:0003700(transcription factor activity, sequence-specific DNA binding);GO:0005634(nucleus);GO:0006351(transcription, DNA-templated);GO:0006355(regulation of transcription, DNA-templated);GO:0046983(protein dimerization activity)	ENOG41118GE(Transcription factor)	K13422	transcription factor MYC2	-	rcu04075(Plant hormone signal transduction)	D7SSH4.1 PF00010.24;HLH;	3.08	0.99	2.73	22.54	40.24	88.5	6.2	25.08	43.85	0.27	0.33	2.83
199	TRINITY_DN35634_c3_g4	2332	TRINITY_DN35634_c3_g4_i1;TRINITY_DN35634_c3_g4_i2	PREDICTED: phosphate transporter PHO1 homolog 3 [Vitis vinifera]	PHO1;H3	Phosphate transporter PHO1 homolog 3 OS=Arabidopsis thaliana GN=PHO1;H3 PE=2 SV=2	GO:0005802(trans-Golgi network);GO:0005886(plasma membrane)	COG5409(Xenotropic and polytropic retrovirus receptor 1)	K14514	ethylene-insensitive protein 3	-	smo04075(Plant hormone signal transduction)	F6HV93.1 PF03124.12;EXS;	5.86	0.12	0.27	2.82	5.92	10.71	3.35	6.29	1.4	0.15	0.27	0.33
200	TRINITY_DN30614_c3_g1	4503	TRINITY_DN30614_c3_g1_i1;TRINITY_DN30614_c3_g1_i10;TRINITY_DN30614_c3_g1_i11;TRINITY_DN30614_c3_g1_i12;TRINITY_DN30614_c3_g1_i13;TRINITY_DN30614_c3_g1_i14;TRINITY_DN30614_c3_g1_i15;TRINITY_DN30614_c3_g1_i16;TRINITY_DN30614_c3_g1_i17;TRINITY_DN30614_c3_g1_i18;TRINITY_DN30614_c3_g1_i19;TRINITY_DN30614_c3_g1_i2;TRINITY_DN30614_c3_g1_i20;TRINITY_DN30614_c3_g1_i21;TRINITY_DN30614_c3_g1_i22;TRINITY_DN3…	unnamed protein product, partial [Vitis vinifera]	ARF3	Auxin response factor 3 OS=Arabidopsis thaliana GN=ARF3 PE=1 SV=2	GO:0003677(DNA binding);GO:0003700(transcription factor activity, sequence-specific DNA binding);GO:0005634(nucleus);GO:0006351(transcription, DNA-templated);GO:0006355(regulation of transcription, DNA-templated);GO:0009733(response to auxin);GO:0009734(auxin-activated signaling pathway);GO:0009850(auxin metabolic process);GO:0010050(vegetative phase change);GO:0010158(abaxial cell fate specifica…	ENOG410YC80(auxin response factor)	K14486	auxin response factor	-	vvi04075(Plant hormone signal transduction)	U5FVV3.1 PF02362.19;B3;	70.56	118.79	75.09	52.11	43.06	27.35	64.39	43.52	44.44	72.64	76.89	79.33
201	TRINITY_DN33283_c0_g3	1131	TRINITY_DN33283_c0_g3_i1;TRINITY_DN33283_c0_g3_i2;TRINITY_DN33283_c0_g3_i3	PREDICTED: ABSCISIC ACID-INSENSITIVE 5-like protein 5 [Vitis vinifera]	GBF4	G-box-binding factor 4 OS=Arabidopsis thaliana GN=GBF4 PE=1 SV=1	GO:0003677(DNA binding);GO:0003700(transcription factor activity, sequence-specific DNA binding);GO:0005634(nucleus);GO:0006351(transcription, DNA-templated);GO:0006355(regulation of transcription, DNA-templated);GO:0009507(chloroplast);GO:0043565(sequence-specific DNA binding)	ENOG410ZKZR(Transcription factor)	K14432	ABA responsive element binding factor	-	vvi04075(Plant hormone signal transduction)	F6H1R6.1 PF00170.19;bZIP_1;	16.72	9.13	4.5	17.6	22.29	41.6	23.29	20.41	20.97	10.31	12.16	10.86
202	TRINITY_DN20808_c0_g1	211	TRINITY_DN20808_c0_g1_i1	hypothetical protein VITISV_041830 [Vitis vinifera]	-	-	-	COG2801(Retrotransposon protein)	K14513	ethylene-insensitive protein 2	-	mdm04075(Plant hormone signal transduction)	-	0	0	0	3.41	3.68	3.02	0	3.75	0	0	0	1.59
203	TRINITY_DN31836_c1_g2	795	TRINITY_DN31836_c1_g2_i1;TRINITY_DN31836_c1_g2_i10;TRINITY_DN31836_c1_g2_i11;TRINITY_DN31836_c1_g2_i12;TRINITY_DN31836_c1_g2_i13;TRINITY_DN31836_c1_g2_i2;TRINITY_DN31836_c1_g2_i3;TRINITY_DN31836_c1_g2_i4;TRINITY_DN31836_c1_g2_i5;TRINITY_DN31836_c1_g2_i6;TRINITY_DN31836_c1_g2_i7;TRINITY_DN31836_c1_g2_i8;TRINITY_DN31836_c1_g2_i9	PREDICTED: auxin transporter-like protein 2 [Vitis vinifera]	LAX5	Auxin transporter-like protein 5 OS=Medicago truncatula GN=LAX5 PE=2 SV=1	GO:0003333(amino acid transmembrane transport);GO:0005886(plasma membrane);GO:0015171(amino acid transmembrane transporter activity)	COG0814(amino acid transport)	K13946	auxin influx carrier (AUX1 LAX family)	-	vvi04075(Plant hormone signal transduction)	-	14.75	11.73	7.07	6.67	8.63	8.97	17.47	6.56	8.63	10.9	10.7	9.15
204	TRINITY_DN36317_c0_g1	2932	TRINITY_DN36317_c0_g1_i1;TRINITY_DN36317_c0_g1_i2;TRINITY_DN36317_c0_g1_i3	unnamed protein product, partial [Vitis vinifera]	ARF9	Auxin response factor 9 OS=Arabidopsis thaliana GN=ARF9 PE=1 SV=1	GO:0003677(DNA binding);GO:0003700(transcription factor activity, sequence-specific DNA binding);GO:0005515(protein binding);GO:0005634(nucleus);GO:0006351(transcription, DNA-templated);GO:0006355(regulation of transcription, DNA-templated);GO:0009734(auxin-activated signaling pathway)	ENOG410YECH(auxin response factor)	K14486	auxin response factor	-	rcu04075(Plant hormone signal transduction)	D7TVI5.1 PF02309.14;AUX_IAA;	48.86	102.79	50.72	77.09	22.22	11.67	44.96	27.53	28.73	68.6	66.19	84.18
205	TRINITY_DN35796_c0_g5	3646	TRINITY_DN35796_c0_g5_i1;TRINITY_DN35796_c0_g5_i2;TRINITY_DN35796_c0_g5_i3;TRINITY_DN35796_c0_g5_i4	PREDICTED: two-component response regulator ARR1 isoform X1 [Vitis vinifera]	ARR2	Two-component response regulator ARR2 OS=Arabidopsis thaliana GN=ARR2 PE=1 SV=1	GO:0000156(phosphorelay response regulator activity);GO:0003677(DNA binding);GO:0003700(transcription factor activity, sequence-specific DNA binding);GO:0005515(protein binding);GO:0005634(nucleus);GO:0006351(transcription, DNA-templated);GO:0006355(regulation of transcription, DNA-templated);GO:0009723(response to ethylene);GO:0009735(response to cytokinin);GO:0009736(cytokinin-activated signali…	COG0745(regulatoR)	K14491	two-component response regulator ARR-B family	-	vvi04075(Plant hormone signal transduction)	A0A0A0KF03.1 PF00072.22;Response_reg;	28.97	26.02	22.68	23.22	38.81	24.38	35.25	31.17	32.67	37.88	37.98	46.13
206	TRINITY_DN21618_c0_g1	1775	TRINITY_DN21618_c0_g1_i1;TRINITY_DN21618_c0_g1_i2;TRINITY_DN21618_c0_g1_i3;TRINITY_DN21618_c0_g1_i4;TRINITY_DN21618_c0_g1_i5	PREDICTED: myb family transcription factor EFM [Vitis vinifera]	EFM	Myb family transcription factor EFM OS=Arabidopsis thaliana GN=EFM PE=1 SV=2	GO:0003677(DNA binding);GO:0003700(transcription factor activity, sequence-specific DNA binding);GO:0005634(nucleus);GO:0006351(transcription, DNA-templated);GO:0006355(regulation of transcription, DNA-templated)	ENOG4111TKR(Myb family transcription factor)	K14491	two-component response regulator ARR-B family	-	egr04075(Plant hormone signal transduction)	A0A078IZB9.1 PF00249.29;Myb_DNA-binding;	31.61	42.24	25.92	12.44	17.72	20.2	31.61	36.66	18.3	31.25	30.44	42.59
207	TRINITY_DN38938_c1_g4	1497	TRINITY_DN38938_c1_g4_i1;TRINITY_DN38938_c1_g4_i10;TRINITY_DN38938_c1_g4_i11;TRINITY_DN38938_c1_g4_i12;TRINITY_DN38938_c1_g4_i13;TRINITY_DN38938_c1_g4_i2;TRINITY_DN38938_c1_g4_i3;TRINITY_DN38938_c1_g4_i4;TRINITY_DN38938_c1_g4_i5;TRINITY_DN38938_c1_g4_i6;TRINITY_DN38938_c1_g4_i7;TRINITY_DN38938_c1_g4_i8;TRINITY_DN38938_c1_g4_i9	PREDICTED: F-box protein SKIP2-like [Vitis vinifera]	At1g47056	F-box protein At1g47056 OS=Arabidopsis thaliana GN=At1g47056 PE=2 SV=1	GO:0004842(ubiquitin-protein transferase activity);GO:0005634(nucleus);GO:0016567(protein ubiquitination)	ENOG410XQ54(F-box and leucine-rich repeat protein)	K13463	coronatine-insensitive protein 1	-	aly04075(Plant hormone signal transduction)	F6GY18.1 PF00646.31;F-box;	22.22	26.85	25.99	25.67	19.94	15.44	16.58	15.42	14.22	44.12	30.09	32.03
208	TRINITY_DN32047_c0_g8	2042	TRINITY_DN32047_c0_g8_i1	PREDICTED: metal transporter Nramp3 isoform X1 [Vitis vinifera]	NRAMP3	Metal transporter Nramp3 OS=Arabidopsis thaliana GN=NRAMP3 PE=2 SV=2	GO:0005215(transporter activity);GO:0005384(manganese ion transmembrane transporter activity);GO:0005737(cytoplasm);GO:0005773(vacuole);GO:0005774(vacuolar membrane);GO:0005794(Golgi apparatus);GO:0006828(manganese ion transport);GO:0006875(cellular metal ion homeostasis);GO:0009506(plasmodesma);GO:0009617(response to bacterium);GO:0010043(response to zinc ion);GO:0015103(inorganic anion transmem…	COG1914(H( )-stimulated, divalent metal cation uptake system (By similarity))	K14513	ethylene-insensitive protein 2	-	jcu04075(Plant hormone signal transduction)	A0A067KJL2.1 PF01566.16;Nramp;	12.56	11.45	11.08	6.35	4.25	2.37	5.99	3.65	6.55	6.56	12.34	7.35
209	TRINITY_DN26952_c0_g1	317	TRINITY_DN26952_c0_g1_i1	PREDICTED: auxin response factor 23 isoform X1 [Vitis vinifera]	ARF23	Auxin response factor 23 OS=Oryza sativa subsp. indica GN=ARF23 PE=2 SV=1	GO:0003677(DNA binding);GO:0003700(transcription factor activity, sequence-specific DNA binding);GO:0005515(protein binding);GO:0005634(nucleus);GO:0006351(transcription, DNA-templated);GO:0006355(regulation of transcription, DNA-templated);GO:0008285(negative regulation of cell proliferation);GO:0009734(auxin-activated signaling pathway);GO:0009737(response to abscisic acid);GO:0009911(positive …	ENOG41113VQ(auxin response factor)	K14486	auxin response factor	-	pper04075(Plant hormone signal transduction)	M5VPK1.1 PF02309.14;AUX_IAA;	0.64	0.43	1.4	0.7	2.28	1.4	2.54	0.39	2.65	0.92	0.48	0
210	TRINITY_DN17340_c0_g1	1376	TRINITY_DN17340_c0_g1_i1;TRINITY_DN17340_c0_g1_i2	hypothetical protein VITISV_006762 [Vitis vinifera]	BOA	Transcription factor BOA OS=Arabidopsis thaliana GN=BOA PE=2 SV=1	GO:0003677(DNA binding);GO:0003700(transcription factor activity, sequence-specific DNA binding);GO:0005634(nucleus);GO:0006351(transcription, DNA-templated);GO:0006355(regulation of transcription, DNA-templated);GO:0007623(circadian rhythm);GO:0009909(regulation of flower development)	ENOG410XXJ3(Myb family transcription factor)	K14491	two-component response regulator ARR-B family	-	osa04075(Plant hormone signal transduction)	A0A0B0NVP3.1 PF00249.29;Myb_DNA-binding;	7.94	14.66	12.94	8.47	22.84	23.1	6.28	6.4	6.62	24.84	17.84	14.54
211	TRINITY_DN31431_c0_g2	3028	TRINITY_DN31431_c0_g2_i1;TRINITY_DN31431_c0_g2_i2	PREDICTED: BES1/BZR1 homolog protein 2 [Vitis vinifera]	BEH2	BES1/BZR1 homolog protein 2 OS=Arabidopsis thaliana GN=BEH2 PE=1 SV=1	GO:0003700(transcription factor activity, sequence-specific DNA binding);GO:0005515(protein binding);GO:0005634(nucleus);GO:0005737(cytoplasm);GO:0009741(response to brassinosteroid)	ENOG410YC62(BES1 BZR1 homolog protein)	K14503	brassinosteroid resistant 1/2	-	vvi04075(Plant hormone signal transduction)	A0A067KJ02.1 PF05687.11;BES1_N;	132.8	205.47	177.02	147.67	142.54	123.89	144.86	158.64	120.61	164.05	106.03	182.42
212	TRINITY_DN25610_c0_g2	287	TRINITY_DN25610_c0_g2_i1	hypothetical protein Ccrd_018290 [Cynara cardunculus var. scolymus]	LUX	Transcription factor LUX OS=Arabidopsis thaliana GN=LUX PE=1 SV=1	GO:0003677(DNA binding);GO:0003700(transcription factor activity, sequence-specific DNA binding);GO:0005634(nucleus);GO:0006351(transcription, DNA-templated);GO:0006355(regulation of transcription, DNA-templated)	ENOG41125WB(Myb-like DNA-binding domain)	K14491	two-component response regulator ARR-B family	-	cic04075(Plant hormone signal transduction)	C1MZ06.1 PF00249.29;Myb_DNA-binding;	23.03	45.38	33.04	20.78	22.94	21.57	9.51	15.6	14.32	31.52	27.13	24.39
213	TRINITY_DN34047_c0_g1	3352	TRINITY_DN34047_c0_g1_i1;TRINITY_DN34047_c0_g1_i2;TRINITY_DN34047_c0_g1_i3;TRINITY_DN34047_c0_g1_i4;TRINITY_DN34047_c0_g1_i5;TRINITY_DN34047_c0_g1_i6;TRINITY_DN34047_c0_g1_i7;TRINITY_DN34047_c0_g1_i8;TRINITY_DN34047_c0_g1_i9	PREDICTED: auxin response factor 7 isoform X1 [Vitis vinifera]	ARF7	Auxin response factor 7 OS=Arabidopsis thaliana GN=ARF7 PE=1 SV=2	GO:0003677(DNA binding);GO:0003700(transcription factor activity, sequence-specific DNA binding);GO:0005634(nucleus);GO:0006351(transcription, DNA-templated);GO:0006355(regulation of transcription, DNA-templated);GO:0009723(response to ethylene);GO:0009733(response to auxin);GO:0009734(auxin-activated signaling pathway);GO:0010311(lateral root formation);GO:0043565(sequence-specific DNA binding);…	ENOG410YDIT(auxin response factor)	K14486	auxin response factor	-	vvi04075(Plant hormone signal transduction)	A0A0D9WMX5.1 PF02309.14;AUX_IAA;	39.72	67.6	30.62	15.64	18.7	16.79	29.44	24.74	20.41	58.47	34.91	44.33
214	TRINITY_DN30654_c0_g2	1856	TRINITY_DN30654_c0_g2_i1;TRINITY_DN30654_c0_g2_i2;TRINITY_DN30654_c0_g2_i3;TRINITY_DN30654_c0_g2_i4;TRINITY_DN30654_c0_g2_i5;TRINITY_DN30654_c0_g2_i6	unnamed protein product, partial [Vitis vinifera]	IAA1	Auxin-responsive protein IAA1 OS=Oryza sativa subsp. japonica GN=IAA1 PE=2 SV=1	GO:0009733(response to auxin)	-	K14484	auxin-responsive protein IAA	-	vvi04075(Plant hormone signal transduction)	D7TBU1.1 PF02309.14;AUX_IAA;	13.88	7.62	7.41	37.68	78.39	48.97	46.3	72.48	55.85	6.53	8.91	18.05
215	TRINITY_DN19780_c0_g1	1554	TRINITY_DN19780_c0_g1_i1	hypothetical protein VOLCADRAFT_94361 [Volvox carteri f. nagariensis]	PRY1	Protein PRY1 OS=Saccharomyces cerevisiae (strain ATCC 204508 / S288c) GN=PRY1 PE=1 SV=1	GO:0003674(molecular_function);GO:0008150(biological_process)	COG2340(Scp-like extracellular)	K13449	pathogenesis-related protein 1	-	sbi04075(Plant hormone signal transduction);sbi04626(Plant-pathogen interaction)	K3VMZ5.1 PF00188.24;CAP;	0	0	0	0.08	0	0	6.89	11.24	0.02	0	0.04	0.04
216	TRINITY_DN34645_c0_g2	1943	TRINITY_DN34645_c0_g2_i1;TRINITY_DN34645_c0_g2_i2;TRINITY_DN34645_c0_g2_i3	PREDICTED: scarecrow-like protein 1 [Vitis vinifera]	SCL1	Scarecrow-like protein 1 OS=Arabidopsis thaliana GN=SCL1 PE=2 SV=1	GO:0003700(transcription factor activity, sequence-specific DNA binding);GO:0005634(nucleus);GO:0006355(regulation of transcription, DNA-templated);GO:0043565(sequence-specific DNA binding)	ENOG4111XPA(Scarecrow-like protein)	K14494	DELLA protein	-	gmx04075(Plant hormone signal transduction)	F6I0E1.1 PF03514.12;GRAS;	13.47	10.14	7.13	10.65	6.65	2.63	6.15	4.84	4.65	5.13	6.82	5.43
217	TRINITY_DN4295_c0_g1	1482	TRINITY_DN4295_c0_g1_i1	PREDICTED: transcription factor bHLH48 [Vitis vinifera]	BHLH60	Transcription factor bHLH60 OS=Arabidopsis thaliana GN=BHLH60 PE=2 SV=1	GO:0003677(DNA binding);GO:0003700(transcription factor activity, sequence-specific DNA binding);GO:0005634(nucleus);GO:0006351(transcription, DNA-templated);GO:0006355(regulation of transcription, DNA-templated);GO:0046983(protein dimerization activity)	ENOG410YEV1(transcription factor)	K16189	phytochrome-interacting factor 4	-	sita04075(Plant hormone signal transduction)	A0A0E0Q046.1 PF00010.24;HLH;	10.24	13.51	10.84	8.04	4.68	3.8	7.98	4.99	6.35	11.63	11.59	10.41
218	TRINITY_DN33283_c0_g4	768	TRINITY_DN33283_c0_g4_i1	PREDICTED: G-box-binding factor 4-like [Pyrus x bretschneideri]	-	-	-	ENOG410ZKZR(Transcription factor)	K14432	ABA responsive element binding factor	-	pxb04075(Plant hormone signal transduction)	-	3.81	2.67	0.76	1.9	2.77	2.56	2.25	2.41	1.45	10.5	4.69	6.46
219	TRINITY_DN30445_c2_g6	2753	TRINITY_DN30445_c2_g6_i1	PREDICTED: scarecrow-like protein 8 [Vitis vinifera]	SCL8	Scarecrow-like protein 8 OS=Arabidopsis thaliana GN=SCL8 PE=2 SV=1	GO:0003700(transcription factor activity, sequence-specific DNA binding);GO:0005634(nucleus);GO:0006355(regulation of transcription, DNA-templated);GO:0043565(sequence-specific DNA binding)	ENOG410YA1H(GRAS domain family)	K14494	DELLA protein	-	sind04075(Plant hormone signal transduction)	F6H6D7.1 PF03514.12;GRAS;	16.9	14.17	14.3	46.84	68.57	59.77	60.35	98.13	78.33	12.59	10.78	24.55
220	TRINITY_DN36197_c1_g3	1479	TRINITY_DN36197_c1_g3_i1;TRINITY_DN36197_c1_g3_i2;TRINITY_DN36197_c1_g3_i3;TRINITY_DN36197_c1_g3_i4	PREDICTED: transcription factor bHLH18 [Vitis vinifera]	BHLH25	Transcription factor bHLH25 OS=Arabidopsis thaliana GN=BHLH25 PE=2 SV=2	GO:0003677(DNA binding);GO:0003700(transcription factor activity, sequence-specific DNA binding);GO:0005634(nucleus);GO:0006351(transcription, DNA-templated);GO:0006355(regulation of transcription, DNA-templated);GO:0046983(protein dimerization activity)	ENOG410YG6S(Transcription factor)	K13422	transcription factor MYC2	-	rcu04075(Plant hormone signal transduction)	I1M2I9.1 PF00010.24;HLH;	6	2.93	2.07	7.77	7.95	5.7	7.59	5.2	2.96	5.97	14.55	7.58
221	TRINITY_DN36586_c0_g3	1400	TRINITY_DN36586_c0_g3_i1;TRINITY_DN36586_c0_g3_i2;TRINITY_DN36586_c0_g3_i3	PREDICTED: cyclin-D1-1 isoform X1 [Vitis vinifera]	CYCD1-1	Cyclin-D1-1 OS=Arabidopsis thaliana GN=CYCD1-1 PE=1 SV=3	GO:0005515(protein binding);GO:0005634(nucleus);GO:0007049(cell cycle);GO:0016538(cyclin-dependent protein serine/threonine kinase regulator activity);GO:0051301(cell division);GO:0051726(regulation of cell cycle)	ENOG410XRKC((DC) complex that phosphorylates and inhibits members of the retinoblastoma (RB) protein family including RB1 and regulates the cell-cycle during G(1) S transition. Phosphorylation of RB1 allows dissociation of the transcription factor E2F from the RB E2F complex and the subsequent transcription of E2F target genes which are responsible for the progression through the G(1) phase. Hypo…	K14505	cyclin D3, plant	-	cic04075(Plant hormone signal transduction)	D7TNL8.1 PF00134.21;Cyclin_N;	17.44	26.85	15.41	9.42	5.19	2.89	12.09	9.9	9.49	12.48	16.54	13.02
222	TRINITY_DN37650_c0_g1	1667	TRINITY_DN37650_c0_g1_i1;TRINITY_DN37650_c0_g1_i2	PREDICTED: transcription factor bHLH18 [Vitis vinifera]	BHLH25	Transcription factor bHLH25 OS=Arabidopsis thaliana GN=BHLH25 PE=2 SV=2	GO:0003677(DNA binding);GO:0003700(transcription factor activity, sequence-specific DNA binding);GO:0005634(nucleus);GO:0006351(transcription, DNA-templated);GO:0006355(regulation of transcription, DNA-templated);GO:0046983(protein dimerization activity)	ENOG41118GE(Transcription factor)	K16189	phytochrome-interacting factor 4	-	obr04075(Plant hormone signal transduction)	F6GZG7.1 PF00010.24;HLH;	0.4	0.26	0.16	0.37	5.58	17.28	1.01	0.78	1.7	0.24	0.2	0.24
223	TRINITY_DN32484_c0_g3	208	TRINITY_DN32484_c0_g3_i1	polyprotein, partial [Citrus sinensis]	-	-	-	COG2801(Retrotransposon protein)	K14513	ethylene-insensitive protein 2	-	mdm04075(Plant hormone signal transduction)	-	5.34	11.59	2.37	1.19	2.56	1.57	1.44	0	0	3.09	1.6	4.97
224	TRINITY_DN35222_c1_g2	1760	TRINITY_DN35222_c1_g2_i1;TRINITY_DN35222_c1_g2_i2;TRINITY_DN35222_c1_g2_i3;TRINITY_DN35222_c1_g2_i4;TRINITY_DN35222_c1_g2_i5;TRINITY_DN35222_c1_g2_i6	PREDICTED: transcription factor SPATULA isoform X2 [Vitis vinifera]	SPT	Transcription factor SPATULA OS=Arabidopsis thaliana GN=SPT PE=1 SV=1	GO:0005634(nucleus)	ENOG410YIUT(HLH)	K12126	phytochrome-interacting factor 3	-	ppp04075(Plant hormone signal transduction);ppp04712(Circadian rhythm - plant)	V4LRY7.1 PF00010.24;HLH;	8.1	12.64	7.05	9.99	17.89	19.91	9.12	11.98	8.87	9.21	19.61	12.51
225	TRINITY_DN34404_c0_g2	3645	TRINITY_DN34404_c0_g2_i1;TRINITY_DN34404_c0_g2_i10;TRINITY_DN34404_c0_g2_i11;TRINITY_DN34404_c0_g2_i12;TRINITY_DN34404_c0_g2_i13;TRINITY_DN34404_c0_g2_i14;TRINITY_DN34404_c0_g2_i15;TRINITY_DN34404_c0_g2_i16;TRINITY_DN34404_c0_g2_i17;TRINITY_DN34404_c0_g2_i18;TRINITY_DN34404_c0_g2_i19;TRINITY_DN34404_c0_g2_i2;TRINITY_DN34404_c0_g2_i20;TRINITY_DN34404_c0_g2_i21;TRINITY_DN34404_c0_g2_i22;TRINITY_DN3…	hypothetical protein VITISV_031013 [Vitis vinifera]	TIFY6B	Protein TIFY 6B OS=Arabidopsis thaliana GN=TIFY6B PE=1 SV=1	GO:0003714(transcription corepressor activity);GO:0005634(nucleus);GO:0009611(response to wounding);GO:0031347(regulation of defense response);GO:1903507(negative regulation of nucleic acid-templated transcription);GO:2000022(regulation of jasmonic acid mediated signaling pathway)	ENOG410XTRE(TIFY 6B-like)	K13464	jasmonate ZIM domain-containing protein	-	vvi04075(Plant hormone signal transduction)	M5XEB2.1 PF06200.12;tify;	252.42	212.19	225.8	164.09	251.68	412.29	223.79	187.34	237.96	174.32	184.31	197.47
226	TRINITY_DN33131_c1_g2	920	TRINITY_DN33131_c1_g2_i1;TRINITY_DN33131_c1_g2_i2;TRINITY_DN33131_c1_g2_i3;TRINITY_DN33131_c1_g2_i4	PREDICTED: DELLA protein RGL1 [Vitis vinifera]	GAI1	DELLA protein GAI1 OS=Vitis vinifera GN=GAI1 PE=2 SV=1	GO:0003700(transcription factor activity, sequence-specific DNA binding);GO:0005634(nucleus);GO:0006355(regulation of transcription, DNA-templated);GO:0043565(sequence-specific DNA binding)	ENOG4111BCC(GRAS domain family)	K14494	DELLA protein	-	vra04075(Plant hormone signal transduction)	A5B006.1 PF03514.12;GRAS;	0.31	0	0.22	3.26	2.11	1.16	0.4	0.82	0.32	0.36	0.29	0.83
227	TRINITY_DN20092_c0_g1	1259	TRINITY_DN20092_c0_g1_i1	unnamed protein product, partial [Vitis vinifera]	BEE1	Transcription factor BEE 1 OS=Arabidopsis thaliana GN=BEE1 PE=2 SV=1	GO:0003677(DNA binding);GO:0003700(transcription factor activity, sequence-specific DNA binding);GO:0005515(protein binding);GO:0005634(nucleus);GO:0006351(transcription, DNA-templated);GO:0006355(regulation of transcription, DNA-templated);GO:0046983(protein dimerization activity);GO:1902448(positive regulation of shade avoidance)	ENOG4111CH0(Helix-loop-helix DNA-binding domain)	K12126	phytochrome-interacting factor 3	-	egu04075(Plant hormone signal transduction);egu04712(Circadian rhythm - plant)	F6HSS1.1 PF00010.24;HLH;	4.66	4.3	2.75	1.27	1.59	0.7	1.86	2.09	3.5	3.04	3.25	4.23
228	TRINITY_DN35746_c1_g1	5257	TRINITY_DN35746_c1_g1_i1;TRINITY_DN35746_c1_g1_i10;TRINITY_DN35746_c1_g1_i11;TRINITY_DN35746_c1_g1_i12;TRINITY_DN35746_c1_g1_i2;TRINITY_DN35746_c1_g1_i3;TRINITY_DN35746_c1_g1_i4;TRINITY_DN35746_c1_g1_i5;TRINITY_DN35746_c1_g1_i6;TRINITY_DN35746_c1_g1_i7;TRINITY_DN35746_c1_g1_i8;TRINITY_DN35746_c1_g1_i9	hypothetical protein VITISV_043425 [Vitis vinifera]	EIN2	Ethylene-insensitive protein 2 OS=Arabidopsis thaliana GN=EIN2 PE=1 SV=1	GO:0001736(establishment of planar polarity);GO:0001944(vasculature development);GO:0002237(response to molecule of bacterial origin);GO:0005215(transporter activity);GO:0005515(protein binding);GO:0005634(nucleus);GO:0005789(endoplasmic reticulum membrane);GO:0005886(plasma membrane);GO:0006970(response to osmotic stress);GO:0006979(response to oxidative stress);GO:0008219(cell death);GO:0009408…	COG1914(H( )-stimulated, divalent metal cation uptake system (By similarity))	K14513	ethylene-insensitive protein 2	-	vvi04075(Plant hormone signal transduction)	F6HR32.1 PF01566.16;Nramp;	55.58	90.88	68.97	29.8	26.65	24.19	37.82	28.51	29.77	84.01	63.22	77.54
229	TRINITY_DN32162_c1_g1	2854	TRINITY_DN32162_c1_g1_i1	PREDICTED: scarecrow-like protein 33 [Vitis vinifera]	SCL14	Scarecrow-like protein 14 OS=Arabidopsis thaliana GN=SCL14 PE=2 SV=2	GO:0003700(transcription factor activity, sequence-specific DNA binding);GO:0005634(nucleus);GO:0006355(regulation of transcription, DNA-templated);GO:0043565(sequence-specific DNA binding)	ENOG410YMPH(transcription, DNA-dependent)	K14494	DELLA protein	-	ppp04075(Plant hormone signal transduction)	F6GV02.1 PF03514.12;GRAS;	54.1	66.56	52.14	62.12	61.79	68.8	66.4	60.87	59.86	25.72	25.44	82.57
230	TRINITY_DN31033_c1_g1	4611	TRINITY_DN31033_c1_g1_i1;TRINITY_DN31033_c1_g1_i10;TRINITY_DN31033_c1_g1_i11;TRINITY_DN31033_c1_g1_i12;TRINITY_DN31033_c1_g1_i13;TRINITY_DN31033_c1_g1_i14;TRINITY_DN31033_c1_g1_i15;TRINITY_DN31033_c1_g1_i16;TRINITY_DN31033_c1_g1_i17;TRINITY_DN31033_c1_g1_i2;TRINITY_DN31033_c1_g1_i3;TRINITY_DN31033_c1_g1_i4;TRINITY_DN31033_c1_g1_i5;TRINITY_DN31033_c1_g1_i6;TRINITY_DN31033_c1_g1_i7;TRINITY_DN31033_…	PREDICTED: transcription factor TGA2.2 [Vitis vinifera]	-	Transcription factor HBP-1b(c38) OS=Triticum aestivum PE=2 SV=1	GO:0005515(protein binding)	ENOG410YSUA(Transcription factor)	K14431	transcription factor TGA	-	vvi04075(Plant hormone signal transduction)	K4D2W7.1 PF00170.19;bZIP_1;	64.44	70.75	46.29	43.78	57.27	54.43	58.03	57.71	59.07	67.02	65.65	64.77
231	TRINITY_DN36259_c3_g1	2394	TRINITY_DN36259_c3_g1_i1;TRINITY_DN36259_c3_g1_i10;TRINITY_DN36259_c3_g1_i11;TRINITY_DN36259_c3_g1_i12;TRINITY_DN36259_c3_g1_i13;TRINITY_DN36259_c3_g1_i14;TRINITY_DN36259_c3_g1_i15;TRINITY_DN36259_c3_g1_i2;TRINITY_DN36259_c3_g1_i3;TRINITY_DN36259_c3_g1_i4;TRINITY_DN36259_c3_g1_i5;TRINITY_DN36259_c3_g1_i6;TRINITY_DN36259_c3_g1_i7;TRINITY_DN36259_c3_g1_i8;TRINITY_DN36259_c3_g1_i9	related to AP2.7 [Arabidopsis thaliana]	RAP2-7	Ethylene-responsive transcription factor RAP2-7 OS=Arabidopsis thaliana GN=RAP2-7 PE=2 SV=2	GO:0003677(DNA binding);GO:0003700(transcription factor activity, sequence-specific DNA binding);GO:0005634(nucleus);GO:0006351(transcription, DNA-templated);GO:0006355(regulation of transcription, DNA-templated);GO:0009908(flower development);GO:0010073(meristem maintenance);GO:0010093(specification of floral organ identity);GO:0019953(sexual reproduction);GO:0030154(cell differentiation);GO:004…	ENOG410YD13(Transcription factor)	K14516	ethylene-responsive transcription factor 1	-	vvi04075(Plant hormone signal transduction)	A0A0E0PEX1.1 PF00847.18;AP2;	12	2.84	4.85	23.41	69.91	127.61	13.56	22.61	31.57	3.58	4.69	6.58
232	TRINITY_DN34681_c3_g1	2095	TRINITY_DN34681_c3_g1_i1	PREDICTED: transcription factor bHLH30 isoform X1 [Vitis vinifera]	BHLH30	Transcription factor bHLH30 OS=Arabidopsis thaliana GN=BHLH30 PE=1 SV=1	GO:0003677(DNA binding);GO:0003700(transcription factor activity, sequence-specific DNA binding);GO:0005634(nucleus);GO:0006351(transcription, DNA-templated);GO:0006355(regulation of transcription, DNA-templated);GO:0046983(protein dimerization activity)	ENOG410YEFC(Transcription factor)	K13422	transcription factor MYC2	-	osa04075(Plant hormone signal transduction)	A0A0A0KR14.1 PF00010.24;HLH;	2.42	1.77	0.96	3.06	1.57	3.52	1.9	2.49	1.12	1.74	1.78	1.51
233	TRINITY_DN32858_c0_g2	758	TRINITY_DN32858_c0_g2_i1;TRINITY_DN32858_c0_g2_i2;TRINITY_DN32858_c0_g2_i3	unnamed protein product, partial [Vitis vinifera]	IAA26	Auxin-responsive protein IAA26 OS=Arabidopsis thaliana GN=IAA26 PE=1 SV=2	GO:0003700(transcription factor activity, sequence-specific DNA binding);GO:0005634(nucleus);GO:0006351(transcription, DNA-templated);GO:0006355(regulation of transcription, DNA-templated);GO:0009733(response to auxin);GO:0009734(auxin-activated signaling pathway)	ENOG410YI31(Aux IAA proteins are short-lived transcriptional factors that function as repressors of early auxin response genes at low auxin concentrations)	K14484	auxin-responsive protein IAA	-	vvi04075(Plant hormone signal transduction)	F6HY95.1 PF02309.14;AUX_IAA;	43.39	87.52	47.55	38.15	23.61	24.01	35.84	19.65	19.23	63.63	55.27	48.61
234	TRINITY_DN10960_c0_g1	1469	TRINITY_DN10960_c0_g1_i1	PREDICTED: transcription factor bHLH30 [Vitis vinifera]	BHLH30	Transcription factor bHLH30 OS=Arabidopsis thaliana GN=BHLH30 PE=1 SV=1	GO:0003677(DNA binding);GO:0003700(transcription factor activity, sequence-specific DNA binding);GO:0005634(nucleus);GO:0006351(transcription, DNA-templated);GO:0006355(regulation of transcription, DNA-templated);GO:0046983(protein dimerization activity)	ENOG410ZKSM(transcription factor bHLH30-like)	K13422	transcription factor MYC2	-	ath04075(Plant hormone signal transduction)	F6H4Y9.1 PF00010.24;HLH;	13.8	10.88	10.31	2.66	2.84	5.36	7.26	5.85	4.46	9.56	9.62	8.25
235	TRINITY_DN40075_c0_g1	977	TRINITY_DN40075_c0_g1_i1	PREDICTED: auxin-responsive protein SAUR36 [Vitis vinifera]	SAUR36	Auxin-responsive protein SAUR36 OS=Arabidopsis thaliana GN=SAUR36 PE=2 SV=1	GO:0003674(molecular_function);GO:0005634(nucleus);GO:0005739(mitochondrion);GO:0007275(multicellular organism development);GO:0009733(response to auxin);GO:0009734(auxin-activated signaling pathway);GO:0010029(regulation of seed germination);GO:0040008(regulation of growth);GO:1900057(positive regulation of leaf senescence)	ENOG410YVYP(auxiN-responsive)	K14488	SAUR family protein	-	vvi04075(Plant hormone signal transduction)	F6I388.1 PF02519.12;Auxin_inducible;	17.94	24.5	21.19	23.93	12.92	8.51	26.75	15.83	15.35	6.26	11.29	21.98
236	TRINITY_DN38476_c8_g2	2535	TRINITY_DN38476_c8_g2_i1;TRINITY_DN38476_c8_g2_i2;TRINITY_DN38476_c8_g2_i3	PREDICTED: two-component response regulator ARR12-like isoform X1 [Vitis vinifera]	RR24	Two-component response regulator ORR24 OS=Oryza sativa subsp. indica GN=RR24 PE=3 SV=1	GO:0005634(nucleus)	COG5641(Transcription factor)	K14491	two-component response regulator ARR-B family	-	vvi04075(Plant hormone signal transduction)	A0A0D2RCZ2.1 PF00072.22;Response_reg;	20.76	17.31	14.02	16.21	13.75	10.65	14.89	12.6	12.2	18.36	20.2	16.71
237	TRINITY_DN35060_c0_g2	414	TRINITY_DN35060_c0_g2_i1;TRINITY_DN35060_c0_g2_i2;TRINITY_DN35060_c0_g2_i3;TRINITY_DN35060_c0_g2_i4	PREDICTED: isoflavone reductase homolog [Vitis vinifera]	-	Isoflavone reductase homolog OS=Lupinus albus PE=2 SV=1	GO:0009807(lignan biosynthetic process);GO:0010283(pinoresinol reductase activity);GO:0010284(lariciresinol reductase activity);GO:1902125((+)-pinoresinol catabolic process);GO:1902131((+)-lariciresinol catabolic process);GO:1902132((+)-lariciresinol biosynthetic process);GO:1902138((-)-secoisolariciresinol biosynthetic process)	ENOG4111CCH(Isoflavone reductase)	K14484	auxin-responsive protein IAA	-	zma04075(Plant hormone signal transduction)	D7U3R8.1 PF05368.11;NmrA;	47.97	64.59	44.16	45.37	42.91	25.67	64.97	33.4	51.45	32.85	43.57	35.92
238	TRINITY_DN37006_c0_g3	2782	TRINITY_DN37006_c0_g3_i1;TRINITY_DN37006_c0_g3_i10;TRINITY_DN37006_c0_g3_i2;TRINITY_DN37006_c0_g3_i3;TRINITY_DN37006_c0_g3_i4;TRINITY_DN37006_c0_g3_i5;TRINITY_DN37006_c0_g3_i6;TRINITY_DN37006_c0_g3_i7;TRINITY_DN37006_c0_g3_i8;TRINITY_DN37006_c0_g3_i9	hypothetical protein CICLE_v10001479mg [Citrus clementina]	IAA8	Auxin-responsive protein IAA8 OS=Arabidopsis thaliana GN=IAA8 PE=1 SV=1	GO:0003700(transcription factor activity, sequence-specific DNA binding);GO:0005634(nucleus);GO:0006351(transcription, DNA-templated);GO:0006355(regulation of transcription, DNA-templated);GO:0009733(response to auxin);GO:0009734(auxin-activated signaling pathway)	ENOG4111VTJ(auxin-responsive protein)	K14484	auxin-responsive protein IAA	-	vvi04075(Plant hormone signal transduction)	F6GZL3.1 PF02309.14;AUX_IAA;	68	72.13	50.89	41.59	58.94	38.11	58.01	42.36	57.24	18.64	31.56	29.19
239	TRINITY_DN21180_c0_g1	335	TRINITY_DN21180_c0_g1_i1	PREDICTED: basic form of pathogenesis-related protein 1 [Vitis vinifera]	-	Pathogenesis-related leaf protein 4 OS=Solanum lycopersicum PE=2 SV=1	GO:0003674(molecular_function);GO:0005576(extracellular region);GO:0009611(response to wounding);GO:0009617(response to bacterium);GO:0009723(response to ethylene);GO:0009751(response to salicylic acid);GO:0009753(response to jasmonic acid);GO:0009814(defense response, incompatible interaction);GO:0080027(response to herbivore)	COG2340(Scp-like extracellular)	K13449	pathogenesis-related protein 1	-	vvi04075(Plant hormone signal transduction);vvi04626(Plant-pathogen interaction)	F6HBL1.1 PF00188.24;CAP;	5.83	0	0.91	0	0.66	0.4	0	0	1.02	0	1.64	0
240	TRINITY_DN34497_c2_g6	1090	TRINITY_DN34497_c2_g6_i1	PREDICTED: auxin-responsive protein IAA14 [Vitis vinifera]	IAA14	Auxin-responsive protein IAA14 OS=Arabidopsis thaliana GN=IAA14 PE=1 SV=2	GO:0003700(transcription factor activity, sequence-specific DNA binding);GO:0005515(protein binding);GO:0005634(nucleus);GO:0006351(transcription, DNA-templated);GO:0009733(response to auxin);GO:0009734(auxin-activated signaling pathway);GO:0010102(lateral root morphogenesis);GO:0045892(negative regulation of transcription, DNA-templated)	ENOG410YEC3(Aux IAA proteins are short-lived transcriptional factors that function as repressors of early auxin response genes at low auxin concentrations. Repression is thought to result from the interaction with auxin response factors (ARFs), proteins that bind to the auxin-responsive promoter element (AuxRE). Formation of heterodimers with ARF proteins may alter their ability to modulate early…	K14484	auxin-responsive protein IAA	-	vvi04075(Plant hormone signal transduction)	M5XGE5.1 PF02309.14;AUX_IAA;	51.19	67.09	48.19	64.35	57.29	48.64	19.95	19.24	29.46	43.59	49.88	51.78
241	TRINITY_DN36183_c0_g5	1994	TRINITY_DN36183_c0_g5_i1;TRINITY_DN36183_c0_g5_i2	PREDICTED: transcription factor TGA2.2 [Vitis vinifera]	TGAL4	Transcription factor TGAL4 OS=Oryza sativa subsp. japonica GN=TGAL4 PE=1 SV=1	GO:0005515(protein binding)	ENOG410YSUA(Transcription factor)	K14431	transcription factor TGA	-	vvi04075(Plant hormone signal transduction)	F6HLL2.1 PF14144.4;DOG1;	1.74	0.31	0.37	0.77	0.81	0.18	4.21	4.08	0.87	0.55	0.29	0.75
242	TRINITY_DN38531_c1_g9	1271	TRINITY_DN38531_c1_g9_i1	PREDICTED: transcription factor bHLH113 [Vitis vinifera]	BHLH113	Transcription factor bHLH113 OS=Arabidopsis thaliana GN=BHLH113 PE=2 SV=1	GO:0001046(core promoter sequence-specific DNA binding);GO:0001228(transcriptional activator activity, RNA polymerase II transcription regulatory region sequence-specific binding);GO:0005634(nucleus);GO:0006366(transcription from RNA polymerase II promoter)	ENOG410YRG3(ethylene-responsive protein)	K12126	phytochrome-interacting factor 3	-	pop04075(Plant hormone signal transduction);pop04712(Circadian rhythm - plant)	S8D3H3.1 PF00010.24;HLH;	17.41	18.26	19.35	30	49.27	29.9	23.97	24.82	21.71	15.14	16.99	16.55
243	TRINITY_DN34510_c1_g2	1751	TRINITY_DN34510_c1_g2_i1;TRINITY_DN34510_c1_g2_i2;TRINITY_DN34510_c1_g2_i3;TRINITY_DN34510_c1_g2_i4;TRINITY_DN34510_c1_g2_i5;TRINITY_DN34510_c1_g2_i6	PREDICTED: AP2-like ethylene-responsive transcription factor At2g41710 isoform X2 [Prunus mume]	At2g41710	AP2-like ethylene-responsive transcription factor At2g41710 OS=Arabidopsis thaliana GN=At2g41710 PE=2 SV=2	GO:0000981(RNA polymerase II transcription factor activity, sequence-specific DNA binding);GO:0003677(DNA binding);GO:0003700(transcription factor activity, sequence-specific DNA binding);GO:0005634(nucleus);GO:0006351(transcription, DNA-templated);GO:0006355(regulation of transcription, DNA-templated);GO:0007275(multicellular organism development);GO:0009873(ethylene-activated signaling pathway)…	ENOG410Y9PK(Transcription factor)	K14516	ethylene-responsive transcription factor 1	-	gmx04075(Plant hormone signal transduction)	I1PV93.1 PF00847.18;AP2;	45.59	62.75	46.88	44.38	27.7	29.75	42.24	30.9	40.57	53.15	56.26	44.9
244	TRINITY_DN25544_c0_g2	2190	TRINITY_DN25544_c0_g2_i1	PREDICTED: protein SHORT-ROOT [Vitis vinifera]	SHR	Protein SHORT-ROOT OS=Arabidopsis thaliana GN=SHR PE=1 SV=1	GO:0003700(transcription factor activity, sequence-specific DNA binding);GO:0005634(nucleus);GO:0006355(regulation of transcription, DNA-templated);GO:0008356(asymmetric cell division);GO:0009956(radial pattern formation);GO:0043565(sequence-specific DNA binding);GO:0045930(negative regulation of mitotic cell cycle);GO:0048366(leaf development);GO:0055072(iron ion homeostasis)	ENOG41116YR(Transcription factor)	K14494	DELLA protein	-	ppp04075(Plant hormone signal transduction)	F6HSS8.1 PF03514.12;GRAS;	8.17	9.89	6.61	7.77	2.77	1.45	5.14	3.8	2.49	5.53	6.61	5.33
245	TRINITY_DN37104_c2_g5	2571	TRINITY_DN37104_c2_g5_i1;TRINITY_DN37104_c2_g5_i2;TRINITY_DN37104_c2_g5_i3;TRINITY_DN37104_c2_g5_i4;TRINITY_DN37104_c2_g5_i5	unnamed protein product, partial [Vitis vinifera]	ARF7	Auxin response factor 7 OS=Arabidopsis thaliana GN=ARF7 PE=1 SV=2	GO:0003677(DNA binding);GO:0003700(transcription factor activity, sequence-specific DNA binding);GO:0005634(nucleus);GO:0006351(transcription, DNA-templated);GO:0006355(regulation of transcription, DNA-templated);GO:0009723(response to ethylene);GO:0009733(response to auxin);GO:0009734(auxin-activated signaling pathway);GO:0010311(lateral root formation);GO:0043565(sequence-specific DNA binding);…	ENOG410YDIT(auxin response factor)	K14486	auxin response factor	-	vvi04075(Plant hormone signal transduction)	A0A0D2TJ13.1 PF02362.19;B3;	29.42	51.01	23.54	17.99	18.12	13.38	25.13	15.7	19.66	31.35	29.37	30.01
246	TRINITY_DN27569_c0_g3	220	TRINITY_DN27569_c0_g3_i1	hypothetical protein M569_10616, partial [Genlisea aurea]	smf-1	NRAMP-like transporter smf-1 OS=Caenorhabditis elegans GN=smf-1 PE=1 SV=2	GO:0000041(transition metal ion transport);GO:0005215(transporter activity);GO:0006810(transport);GO:0010038(response to metal ion);GO:0010042(response to manganese ion);GO:0016020(membrane);GO:0016021(integral component of membrane);GO:0016324(apical plasma membrane);GO:0046915(transition metal ion transmembrane transporter activity);GO:0055071(manganese ion homeostasis);GO:0055072(iron ion home…	COG1914(H( )-stimulated, divalent metal cation uptake system (By similarity))	K14513	ethylene-insensitive protein 2	-	pop04075(Plant hormone signal transduction)	A0A0N4YB61.1 PF01566.16;Nramp;	27.2	1.23	0	3.01	1.09	0	7.35	3.35	5.96	0	0	0
247	TRINITY_DN31837_c1_g10	477	TRINITY_DN31837_c1_g10_i1	PREDICTED: two-component response regulator ORR9 isoform X2 [Vitis vinifera]	RR4	Two-component response regulator ORR4 OS=Oryza sativa subsp. indica GN=RR4 PE=2 SV=1	GO:0009735(response to cytokinin)	COG5641(Transcription factor)	K14492	two-component response regulator ARR-A family	-	vvi04075(Plant hormone signal transduction)	A0A067GPI5.1 PF00072.22;Response_reg;	2.38	1.05	1.44	4.16	2.5	1.31	2.54	1.53	2.06	3.5	2.42	0.99
248	TRINITY_DN33740_c0_g5	2285	TRINITY_DN33740_c0_g5_i1;TRINITY_DN33740_c0_g5_i2	PREDICTED: F-box/LRR-repeat protein 4 isoform X2 [Vitis vinifera]	FBL4	F-box/LRR-repeat protein 4 OS=Arabidopsis thaliana GN=FBL4 PE=2 SV=1	GO:0004842(ubiquitin-protein transferase activity);GO:0005634(nucleus);GO:0006511(ubiquitin-dependent protein catabolic process)	ENOG410XQ54(F-box and leucine-rich repeat protein)	K13463	coronatine-insensitive protein 1	-	sita04075(Plant hormone signal transduction)	D7T6N7.1 PF12937.5;F-box-like;	12.68	18.03	13.68	10.11	11.71	9.4	8.69	6.63	7.39	16.01	13.71	14.78
249	TRINITY_DN36193_c2_g1	1203	TRINITY_DN36193_c2_g1_i1;TRINITY_DN36193_c2_g1_i2	PREDICTED: two-component response regulator ORR9 [Vitis vinifera]	RR9	Two-component response regulator ORR9 OS=Oryza sativa subsp. indica GN=RR9 PE=2 SV=1	GO:0009735(response to cytokinin)	COG3706(response regulator)	K14492	two-component response regulator ARR-A family	-	vvi04075(Plant hormone signal transduction)	D7UBP8.1 PF00072.22;Response_reg;	7	8.48	7.37	5.97	4.36	4.15	5.06	3.25	5.49	9.35	7.71	7.96
250	TRINITY_DN34122_c1_g4	1727	TRINITY_DN34122_c1_g4_i1;TRINITY_DN34122_c1_g4_i2;TRINITY_DN34122_c1_g4_i3	PREDICTED: auxin-responsive protein IAA27 [Vitis vinifera]	IAA27	Auxin-responsive protein IAA27 OS=Arabidopsis thaliana GN=IAA27 PE=1 SV=1	GO:0003700(transcription factor activity, sequence-specific DNA binding);GO:0005622(intracellular);GO:0005634(nucleus);GO:0006351(transcription, DNA-templated);GO:0006355(regulation of transcription, DNA-templated);GO:0006417(regulation of translation);GO:0009733(response to auxin);GO:0009734(auxin-activated signaling pathway)	ENOG410YEX5(auxin-responsive protein)	K14484	auxin-responsive protein IAA	-	vvi04075(Plant hormone signal transduction)	F6HYD4.1 PF02309.14;AUX_IAA;	120.17	184.5	137.17	162.66	183.33	171.91	138.11	84.55	173.26	74.81	109.54	83.55
251	TRINITY_DN8020_c0_g2	234	TRINITY_DN8020_c0_g2_i1	hypothetical protein VITISV_033102 [Vitis vinifera]	-	Auxin-induced protein 15A OS=Glycine max PE=2 SV=1	GO:0005516(calmodulin binding);GO:0005575(cellular_component);GO:0009733(response to auxin)	ENOG410YIHK(auxin-responsive protein)	K14488	SAUR family protein	-	vvi04075(Plant hormone signal transduction)	F6H2V4.1 PF02519.12;Auxin_inducible;	1.51	0	0	4.18	0.9	0	2.04	1.87	2.12	0	0	1.19
252	TRINITY_DN31289_c2_g2	2225	TRINITY_DN31289_c2_g2_i1;TRINITY_DN31289_c2_g2_i2	unnamed protein product, partial [Vitis vinifera]	PIF1	Transcription factor PIF1 OS=Arabidopsis thaliana GN=PIF1 PE=1 SV=1	GO:0003677(DNA binding);GO:0003700(transcription factor activity, sequence-specific DNA binding);GO:0005515(protein binding);GO:0005634(nucleus);GO:0006351(transcription, DNA-templated);GO:0006355(regulation of transcription, DNA-templated);GO:0006783(heme biosynthetic process);GO:0009740(gibberellic acid mediated signaling pathway);GO:0009959(negative gravitropism);GO:0010029(regulation of seed …	ENOG410YAGK(Transcription factor)	K16189	phytochrome-interacting factor 4	-	vvi04075(Plant hormone signal transduction)	W5F6F2.1 PF00010.24;HLH;	5.4	7.95	4.11	2.84	1.6	1.23	3.66	3.34	3.18	5.52	5.87	7.37
253	TRINITY_DN29146_c0_g1	2214	TRINITY_DN29146_c0_g1_i1;TRINITY_DN29146_c0_g1_i2;TRINITY_DN29146_c0_g1_i3;TRINITY_DN29146_c0_g1_i4;TRINITY_DN29146_c0_g1_i5;TRINITY_DN29146_c0_g1_i6;TRINITY_DN29146_c0_g1_i7	PREDICTED: transcription factor bHLH112 isoform X1 [Vitis vinifera]	BHLH123	Transcription factor bHLH123 OS=Arabidopsis thaliana GN=BHLH123 PE=2 SV=1	GO:0001046(core promoter sequence-specific DNA binding);GO:0001228(transcriptional activator activity, RNA polymerase II transcription regulatory region sequence-specific binding);GO:0005634(nucleus);GO:0006366(transcription from RNA polymerase II promoter)	ENOG410YDUV(Whole genome shotgun sequence of line PN40024, scaffold_274.assembly12x (Fragment))	K16189	phytochrome-interacting factor 4	-	obr04075(Plant hormone signal transduction)	S8D3H3.1 PF00010.24;HLH;	19.9	18.48	9.17	21.15	11.6	12.76	15.39	18.13	18.14	2.92	5.54	7.12
254	TRINITY_DN34989_c0_g1	2037	TRINITY_DN34989_c0_g1_i1	PREDICTED: auxin response factor 6 isoform X1 [Vitis vinifera]	ARF6	Auxin response factor 6 OS=Arabidopsis thaliana GN=ARF6 PE=1 SV=2	GO:0003677(DNA binding);GO:0003700(transcription factor activity, sequence-specific DNA binding);GO:0005515(protein binding);GO:0005634(nucleus);GO:0006351(transcription, DNA-templated);GO:0006355(regulation of transcription, DNA-templated);GO:0009733(response to auxin);GO:0009734(auxin-activated signaling pathway);GO:0009908(flower development)	ENOG410YA3R(auxin response factor)	K14486	auxin response factor	-	vvi04075(Plant hormone signal transduction)	A0A067KP61.1 PF02309.14;AUX_IAA;	50.01	56.38	41.09	45.1	35.53	36.94	51.32	43.52	45.36	77.25	85.94	93.42
255	TRINITY_DN36861_c0_g6	832	TRINITY_DN36861_c0_g6_i1	PREDICTED: dehydration-responsive element-binding protein 3 [Vitis vinifera]	DREB3	Dehydration-responsive element-binding protein 3 OS=Arabidopsis thaliana GN=DREB3 PE=2 SV=1	GO:0003677(DNA binding);GO:0003700(transcription factor activity, sequence-specific DNA binding);GO:0005634(nucleus);GO:0006351(transcription, DNA-templated);GO:0006355(regulation of transcription, DNA-templated);GO:0009873(ethylene-activated signaling pathway);GO:0043565(sequence-specific DNA binding);GO:0045893(positive regulation of transcription, DNA-templated)	-	K14516	ethylene-responsive transcription factor 1	-	mdm04075(Plant hormone signal transduction)	F6HYC5.1 PF00847.18;AP2;	4.95	4.64	5.45	2.76	4.15	1.9	4.59	2.86	3.28	90.37	83.46	44.39
256	TRINITY_DN35677_c0_g5	690	TRINITY_DN35677_c0_g5_i1;TRINITY_DN35677_c0_g5_i2	PREDICTED: ethylene-responsive transcription factor 2-like [Vitis vinifera]	ERF2	Ethylene-responsive transcription factor 2 OS=Nicotiana sylvestris GN=ERF2 PE=2 SV=1	GO:0001944(vasculature development);GO:0003677(DNA binding);GO:0003700(transcription factor activity, sequence-specific DNA binding);GO:0005634(nucleus);GO:0005643(nuclear pore);GO:0006351(transcription, DNA-templated);GO:0006355(regulation of transcription, DNA-templated);GO:0006952(defense response);GO:0009873(ethylene-activated signaling pathway);GO:0010200(response to chitin);GO:0045893(posit…	-	K14517	ethylene-responsive transcription factor 2	-	eus04075(Plant hormone signal transduction)	K3ZVR1.1 PF00847.18;AP2;	21.49	7.23	30.23	64.68	94.07	140.13	95.77	106.4	100.57	0.52	0.53	13.7
257	TRINITY_DN35310_c1_g4	933	TRINITY_DN35310_c1_g4_i1;TRINITY_DN35310_c1_g4_i2;TRINITY_DN35310_c1_g4_i3;TRINITY_DN35310_c1_g4_i4	hypothetical protein VITISV_013837 [Vitis vinifera]	IAA4	Auxin-responsive protein IAA4 OS=Arabidopsis thaliana GN=IAA4 PE=1 SV=2	GO:0003677(DNA binding);GO:0003700(transcription factor activity, sequence-specific DNA binding);GO:0005622(intracellular);GO:0005634(nucleus);GO:0006351(transcription, DNA-templated);GO:0006355(regulation of transcription, DNA-templated);GO:0006417(regulation of translation);GO:0009733(response to auxin);GO:0009734(auxin-activated signaling pathway);GO:0044212(transcription regulatory region DNA…	ENOG410YIDV(auxin-induced protein)	K14484	auxin-responsive protein IAA	-	vvi04075(Plant hormone signal transduction)	D7TUH9.1 PF02309.14;AUX_IAA;	20.05	27.48	11.52	5.06	13.41	6.18	7.26	5.53	7.64	15.28	14.62	17.44
258	TRINITY_DN35656_c1_g6	1624	TRINITY_DN35656_c1_g6_i1;TRINITY_DN35656_c1_g6_i2;TRINITY_DN35656_c1_g6_i3;TRINITY_DN35656_c1_g6_i4;TRINITY_DN35656_c1_g6_i5;TRINITY_DN35656_c1_g6_i6;TRINITY_DN35656_c1_g6_i7	PREDICTED: light-inducible protein CPRF2 [Vitis vinifera]	CPRF2	Light-inducible protein CPRF2 OS=Petroselinum crispum GN=CPRF2 PE=2 SV=2	GO:0003677(DNA binding);GO:0003700(transcription factor activity, sequence-specific DNA binding);GO:0005515(protein binding);GO:0005634(nucleus);GO:0006351(transcription, DNA-templated);GO:0006355(regulation of transcription, DNA-templated);GO:0042802(identical protein binding);GO:0043565(sequence-specific DNA binding);GO:0046982(protein heterodimerization activity);GO:0071215(cellular response t…	ENOG4111S51(Transcription factor)	K14432	ABA responsive element binding factor	-	tcc04075(Plant hormone signal transduction)	F6HTR1.1 PF12498.6;bZIP_C;	16.33	21.52	9.11	2.92	5.53	3.13	9.65	13.04	3.05	8.83	9.75	7.7
259	TRINITY_DN34064_c1_g4	615	TRINITY_DN34064_c1_g4_i1	PREDICTED: ethylene-responsive transcription factor 1B [Vitis vinifera]	ERF1B	Ethylene-responsive transcription factor 1B OS=Arabidopsis thaliana GN=ERF1B PE=1 SV=2	GO:0003677(DNA binding);GO:0003700(transcription factor activity, sequence-specific DNA binding);GO:0005622(intracellular);GO:0005634(nucleus);GO:0006351(transcription, DNA-templated);GO:0006355(regulation of transcription, DNA-templated);GO:0006952(defense response);GO:0009867(jasmonic acid mediated signaling pathway);GO:0009873(ethylene-activated signaling pathway)	ENOG410YJVW(AP2 ERF domain-containing transcription factor source)	K14516	ethylene-responsive transcription factor 1	-	vvi04075(Plant hormone signal transduction)	A0A0D2VHA2.1 PF00847.18;AP2;	2.97	0.58	1.9	1.98	1.85	3.06	1.99	3.26	2.16	0	0.37	0.13
260	TRINITY_DN28349_c0_g1	1795	TRINITY_DN28349_c0_g1_i1;TRINITY_DN28349_c0_g1_i2;TRINITY_DN28349_c0_g1_i3;TRINITY_DN28349_c0_g1_i4;TRINITY_DN28349_c0_g1_i5;TRINITY_DN28349_c0_g1_i6	PREDICTED: histidine-containing phosphotransfer protein 1 [Vitis vinifera]	AHP1	Histidine-containing phosphotransfer protein 1 OS=Arabidopsis thaliana GN=AHP1 PE=1 SV=1	GO:0000160(phosphorelay signal transduction system);GO:0005634(nucleus);GO:0005737(cytoplasm);GO:0009736(cytokinin-activated signaling pathway);GO:0009927(histidine phosphotransfer kinase activity);GO:0016310(phosphorylation);GO:0043424(protein histidine kinase binding)	COG2198(Histidine kinase)	K14490	histidine-containing phosphotransfer peotein	-	vvi04075(Plant hormone signal transduction)	D7TUZ8.1 PF01627.21;Hpt;	33.18	47.71	35.14	21.82	33.84	13.99	32.48	15.7	31.18	82.66	77.8	67.19
261	TRINITY_DN11123_c1_g1	228	TRINITY_DN11123_c1_g1_i1	hypothetical protein CICLE_v10014670mg [Citrus clementina]	JAR1	Jasmonic acid-amido synthetase JAR1 OS=Arabidopsis thaliana GN=JAR1 PE=1 SV=2	GO:0005737(cytoplasm);GO:0009416(response to light stimulus);GO:0009507(chloroplast);GO:0009733(response to auxin)	ENOG410XQH0(Indole-3-acetic acid-amido synthetase)	K14487	auxin responsive GH3 gene family	-	cit04075(Plant hormone signal transduction)	A0A067EHU7.1 PF03321.11;GH3;	5.71	2.22	2.71	1.81	0.98	0	1.1	0	2.3	1.19	2.47	2.56
262	TRINITY_DN34122_c1_g1	1015	TRINITY_DN34122_c1_g1_i1;TRINITY_DN34122_c1_g1_i2;TRINITY_DN34122_c1_g1_i3;TRINITY_DN34122_c1_g1_i4;TRINITY_DN34122_c1_g1_i5;TRINITY_DN34122_c1_g1_i6	PREDICTED: auxin-responsive protein IAA16 [Vitis vinifera]	AUX28	Auxin-induced protein AUX28 OS=Glycine max GN=AUX28 PE=2 SV=1	GO:0003700(transcription factor activity, sequence-specific DNA binding);GO:0005515(protein binding);GO:0005634(nucleus);GO:0006351(transcription, DNA-templated);GO:0006355(regulation of transcription, DNA-templated);GO:0009733(response to auxin);GO:0009734(auxin-activated signaling pathway)	ENOG410YEC3(Aux IAA proteins are short-lived transcriptional factors that function as repressors of early auxin response genes at low auxin concentrations. Repression is thought to result from the interaction with auxin response factors (ARFs), proteins that bind to the auxin-responsive promoter element (AuxRE). Formation of heterodimers with ARF proteins may alter their ability to modulate early…	K14484	auxin-responsive protein IAA	-	vvi04075(Plant hormone signal transduction)	F6GXL5.1 PF02309.14;AUX_IAA;	32.55	41.17	18.45	12.25	11.53	8.42	14.72	10.47	23.55	32.89	18.32	15.4
263	TRINITY_DN31210_c0_g1	1275	TRINITY_DN31210_c0_g1_i1;TRINITY_DN31210_c0_g1_i2	ripening-related bZIP protein-like [Vitis vinifera]	ABF2	ABSCISIC ACID-INSENSITIVE 5-like protein 5 OS=Arabidopsis thaliana GN=ABF2 PE=1 SV=1	GO:0003677(DNA binding);GO:0003700(transcription factor activity, sequence-specific DNA binding);GO:0005515(protein binding);GO:0005634(nucleus);GO:0006351(transcription, DNA-templated);GO:0006355(regulation of transcription, DNA-templated);GO:0009414(response to water deprivation);GO:0009651(response to salt stress);GO:0009737(response to abscisic acid);GO:0009738(abscisic acid-activated signali…	ENOG410YB2M(Transcription factor)	K14432	ABA responsive element binding factor	-	vvi04075(Plant hormone signal transduction)	-	24.53	24.9	17.08	31.61	48.32	51.56	35.59	45.6	54.45	40.67	31.31	42.8
264	TRINITY_DN62_c0_g1	580	TRINITY_DN62_c0_g1_i1	PREDICTED: auxin-responsive protein SAUR50 [Vitis vinifera]	SAUR50	Auxin-responsive protein SAUR50 OS=Arabidopsis thaliana GN=SAUR50 PE=1 SV=1	GO:0005575(cellular_component);GO:0009733(response to auxin)	ENOG410YQII(auxin-responsive protein)	K14488	SAUR family protein	-	vvi04075(Plant hormone signal transduction)	A5CAI9.1 PF02519.12;Auxin_inducible;	2.2	0.63	0.31	1.55	1.24	0.67	0.49	0.54	0.53	0.53	0.54	0
265	TRINITY_DN35718_c0_g4	4436	TRINITY_DN35718_c0_g4_i1;TRINITY_DN35718_c0_g4_i10;TRINITY_DN35718_c0_g4_i11;TRINITY_DN35718_c0_g4_i2;TRINITY_DN35718_c0_g4_i3;TRINITY_DN35718_c0_g4_i4;TRINITY_DN35718_c0_g4_i5;TRINITY_DN35718_c0_g4_i6;TRINITY_DN35718_c0_g4_i7;TRINITY_DN35718_c0_g4_i8;TRINITY_DN35718_c0_g4_i9	PREDICTED: auxin response factor 19 [Vitis vinifera]	ARF19	Auxin response factor 19 OS=Oryza sativa subsp. japonica GN=ARF19 PE=2 SV=2	GO:0003677(DNA binding);GO:0003700(transcription factor activity, sequence-specific DNA binding);GO:0005634(nucleus);GO:0006351(transcription, DNA-templated);GO:0006355(regulation of transcription, DNA-templated);GO:0009723(response to ethylene);GO:0009733(response to auxin);GO:0009734(auxin-activated signaling pathway);GO:0010311(lateral root formation);GO:0043565(sequence-specific DNA binding);…	ENOG410YDIT(auxin response factor)	K14486	auxin response factor	-	gra04075(Plant hormone signal transduction)	A0A0J8D0J1.1 PF02309.14;AUX_IAA;	40.87	54.81	32.3	60.66	59.06	89.53	50.69	54.22	52.39	40.82	37.65	53.88
266	TRINITY_DN31918_c1_g2	1935	TRINITY_DN31918_c1_g2_i1;TRINITY_DN31918_c1_g2_i2;TRINITY_DN31918_c1_g2_i3;TRINITY_DN31918_c1_g2_i4;TRINITY_DN31918_c1_g2_i5;TRINITY_DN31918_c1_g2_i6;TRINITY_DN31918_c1_g2_i7;TRINITY_DN31918_c1_g2_i8	JAZ1 [Vitis rupestris]	TIFY10B	Protein TIFY 10b OS=Oryza sativa subsp. japonica GN=TIFY10B PE=1 SV=1	GO:0003714(transcription corepressor activity);GO:0005634(nucleus);GO:0009611(response to wounding);GO:0031347(regulation of defense response);GO:1903507(negative regulation of nucleic acid-templated transcription);GO:2000022(regulation of jasmonic acid mediated signaling pathway)	ENOG410ZDCD(jasmonate ZIM domain-containing protein)	K13464	jasmonate ZIM domain-containing protein	-	vvi04075(Plant hormone signal transduction)	A0A061GLF1.1 PF06200.12;tify;	240.64	114.15	272.81	598.03	1187.32	1645.91	580.14	807.08	1256.49	17.01	22.73	234.86
267	TRINITY_DN30088_c0_g3	3215	TRINITY_DN30088_c0_g3_i1	PREDICTED: scarecrow-like protein 22 isoform X2 [Vitis vinifera]	SCL6	Scarecrow-like protein 6 OS=Arabidopsis thaliana GN=SCL6 PE=1 SV=1	GO:0003700(transcription factor activity, sequence-specific DNA binding);GO:0005634(nucleus);GO:0006355(regulation of transcription, DNA-templated);GO:0030154(cell differentiation);GO:0043565(sequence-specific DNA binding)	ENOG410YANM(Scarecrow-like protein)	K14494	DELLA protein	-	gmx04075(Plant hormone signal transduction)	D7TN41.1 PF03514.12;GRAS;	16.96	23.3	18.8	8.26	5.34	5.37	9.19	6.56	6.43	23.62	23.12	22.04
268	TRINITY_DN33584_c0_g1	1598	TRINITY_DN33584_c0_g1_i1;TRINITY_DN33584_c0_g1_i2;TRINITY_DN33584_c0_g1_i3;TRINITY_DN33584_c0_g1_i4;TRINITY_DN33584_c0_g1_i5	PREDICTED: transcription factor bHLH68 [Vitis vinifera]	BHLH68	Transcription factor bHLH68 OS=Arabidopsis thaliana GN=BHLH68 PE=2 SV=2	GO:0001046(core promoter sequence-specific DNA binding);GO:0001228(transcriptional activator activity, RNA polymerase II transcription regulatory region sequence-specific binding);GO:0005634(nucleus);GO:0006366(transcription from RNA polymerase II promoter)	ENOG410YDA0(Transcription factor)	K16189	phytochrome-interacting factor 4	-	bna04075(Plant hormone signal transduction)	S8D3H3.1 PF00010.24;HLH;	93.53	119.08	101.75	49.82	28.68	46.84	48.83	28.5	25.8	71.07	78.83	71.75
269	TRINITY_DN38812_c1_g4	2036	TRINITY_DN38812_c1_g4_i1;TRINITY_DN38812_c1_g4_i2;TRINITY_DN38812_c1_g4_i3;TRINITY_DN38812_c1_g4_i4;TRINITY_DN38812_c1_g4_i5;TRINITY_DN38812_c1_g4_i6	PREDICTED: metal transporter Nramp6 [Vitis vinifera]	NRAMP1	Metal transporter Nramp1 OS=Arabidopsis thaliana GN=NRAMP1 PE=1 SV=1	GO:0005381(iron ion transmembrane transporter activity);GO:0005384(manganese ion transmembrane transporter activity);GO:0005886(plasma membrane);GO:0006828(manganese ion transport);GO:0006875(cellular metal ion homeostasis);GO:0009507(chloroplast);GO:0015086(cadmium ion transmembrane transporter activity);GO:0015103(inorganic anion transmembrane transporter activity);GO:0015691(cadmium ion transp…	COG1914(H( )-stimulated, divalent metal cation uptake system (By similarity))	K14513	ethylene-insensitive protein 2	-	smo04075(Plant hormone signal transduction)	D7U876.1 PF01566.16;Nramp;	21.24	13.34	7.18	5.4	3.61	2.43	10.26	5.48	7.25	8	15.23	8.94
270	TRINITY_DN34374_c1_g3	1115	TRINITY_DN34374_c1_g3_i1;TRINITY_DN34374_c1_g3_i2	PREDICTED: transcription factor bHLH106 [Vitis vinifera]	BHLH106	Transcription factor bHLH106 OS=Arabidopsis thaliana GN=BHLH106 PE=2 SV=1	GO:0003677(DNA binding);GO:0003700(transcription factor activity, sequence-specific DNA binding);GO:0005634(nucleus);GO:0006351(transcription, DNA-templated);GO:0006355(regulation of transcription, DNA-templated);GO:0009941(chloroplast envelope);GO:0042538(hyperosmotic salinity response);GO:0046983(protein dimerization activity)	ENOG410YMGY(Transcription factor)	K13422	transcription factor MYC2	-	rcu04075(Plant hormone signal transduction)	D7TQR5.1 PF00010.24;HLH;	12.92	6.34	6.51	7.66	7.36	19.25	5.59	6.23	5.05	5.08	3.94	4.8
271	TRINITY_DN37050_c4_g2	1117	TRINITY_DN37050_c4_g2_i1	unnamed protein product, partial [Vitis vinifera]	IAA26	Auxin-responsive protein IAA26 OS=Arabidopsis thaliana GN=IAA26 PE=1 SV=2	GO:0003700(transcription factor activity, sequence-specific DNA binding);GO:0005634(nucleus);GO:0006351(transcription, DNA-templated);GO:0006355(regulation of transcription, DNA-templated);GO:0009733(response to auxin);GO:0009734(auxin-activated signaling pathway)	ENOG410YI31(Aux IAA proteins are short-lived transcriptional factors that function as repressors of early auxin response genes at low auxin concentrations)	K14484	auxin-responsive protein IAA	-	vvi04075(Plant hormone signal transduction)	F6HY95.1 PF02309.14;AUX_IAA;	60.08	104.4	57.29	42.63	32.82	33.23	52.72	24.08	27.87	79.64	74.26	70.97
272	TRINITY_DN31918_c0_g1	1732	TRINITY_DN31918_c0_g1_i1	PREDICTED: myb family transcription factor EFM [Vitis vinifera]	EFM	Myb family transcription factor EFM OS=Arabidopsis thaliana GN=EFM PE=1 SV=2	GO:0003677(DNA binding);GO:0003700(transcription factor activity, sequence-specific DNA binding);GO:0005634(nucleus);GO:0006351(transcription, DNA-templated);GO:0006355(regulation of transcription, DNA-templated);GO:0009266(response to temperature stimulus);GO:0009740(gibberellic acid mediated signaling pathway);GO:0010452(histone H3-K36 methylation);GO:0043565(sequence-specific DNA binding);GO:0…	ENOG410Y953(Myb family transcription factor)	K14491	two-component response regulator ARR-B family	-	cit04075(Plant hormone signal transduction)	A0A061DG45.1 PF00249.29;Myb_DNA-binding;	4.47	5.34	3.9	3.17	1.59	0.64	3.26	2.56	2.94	4.51	3.67	2.04
273	TRINITY_DN30607_c0_g1	531	TRINITY_DN30607_c0_g1_i1	pathogenesis-related protein 1 [Vitis hybrid cultivar]	-	Pathogenesis-related protein 1C OS=Nicotiana tabacum PE=2 SV=3	GO:0003674(molecular_function);GO:0005576(extracellular region);GO:0008150(biological_process)	COG2340(Scp-like extracellular)	K13449	pathogenesis-related protein 1	-	vvi04075(Plant hormone signal transduction);vvi04626(Plant-pathogen interaction)	F6HBN4.1 PF00188.24;CAP;	1.21	0	0	0.95	0.78	1.24	1.54	3.78	0.71	0	0.31	0
274	TRINITY_DN34568_c0_g4	2258	TRINITY_DN34568_c0_g4_i1	PREDICTED: F-box protein At1g47056 [Vitis vinifera]	FBL8	Putative F-box/LRR-repeat protein 8 OS=Arabidopsis thaliana GN=FBL8 PE=3 SV=1	GO:0004842(ubiquitin-protein transferase activity);GO:0005634(nucleus);GO:0006511(ubiquitin-dependent protein catabolic process);GO:0016567(protein ubiquitination)	ENOG410ZNMR(ubiquitin-protein ligase activity)	K14485	transport inhibitor response 1	-	egr04075(Plant hormone signal transduction)	F6GZY5.1 PF00646.31;F-box;	18.69	21.97	22.17	16.26	17.96	21.79	14.93	9.72	12.69	30.03	27.47	22.01
275	TRINITY_DN1464_c0_g1	788	TRINITY_DN1464_c0_g1_i1	PREDICTED: auxin-responsive protein IAA9 isoform X1 [Vitis vinifera]	IAA14	Auxin-responsive protein IAA14 OS=Arabidopsis thaliana GN=IAA14 PE=1 SV=2	GO:0003700(transcription factor activity, sequence-specific DNA binding);GO:0005515(protein binding);GO:0005634(nucleus);GO:0006351(transcription, DNA-templated);GO:0009733(response to auxin);GO:0009734(auxin-activated signaling pathway);GO:0010102(lateral root morphogenesis);GO:0045892(negative regulation of transcription, DNA-templated)	ENOG4111A4D(AUX/IAA family)	K14484	auxin-responsive protein IAA	-	vvi04075(Plant hormone signal transduction)	D7TC45.1 PF02309.14;AUX_IAA;	3.12	2.01	2.13	1.25	1.15	1.28	0.46	0.82	0.84	0.67	0.76	0.71
276	TRINITY_DN28134_c0_g1	1983	TRINITY_DN28134_c0_g1_i1;TRINITY_DN28134_c0_g1_i2	PREDICTED: indole-3-acetic acid-amido synthetase GH3.17 [Vitis vinifera]	GH3.17	Indole-3-acetic acid-amido synthetase GH3.17 OS=Arabidopsis thaliana GN=GH3.17 PE=1 SV=1	GO:0005634(nucleus);GO:0005737(cytoplasm);GO:0009733(response to auxin);GO:0010252(auxin homeostasis);GO:0010279(indole-3-acetic acid amido synthetase activity)	ENOG410YCN3(Indole-3-acetic acid-amido synthetase)	K14487	auxin responsive GH3 gene family	-	vvi04075(Plant hormone signal transduction)	F6HJ77.1 PF03321.11;GH3;	10.53	0.44	0.17	0.54	0.05	0.15	0.25	0.22	0.42	0.65	0.82	0.69
277	TRINITY_DN24151_c0_g1	757	TRINITY_DN24151_c0_g1_i1	PREDICTED: auxin-induced protein 6B [Vitis vinifera]	-	-	GO:0003674(molecular_function);GO:0005739(mitochondrion);GO:0009733(response to auxin)	ENOG4111BAD(auxin-induced protein)	K14488	SAUR family protein	-	vvi04075(Plant hormone signal transduction)	F6I177.1 PF02519.12;Auxin_inducible;	2.26	0.43	0.21	3.7	3.5	1.8	2.2	2.39	1.3	0.18	0.99	0.75
278	TRINITY_DN35157_c0_g1	2880	TRINITY_DN35157_c0_g1_i1;TRINITY_DN35157_c0_g1_i2;TRINITY_DN35157_c0_g1_i3;TRINITY_DN35157_c0_g1_i4;TRINITY_DN35157_c0_g1_i5	PREDICTED: auxin response factor 5 [Vitis vinifera]	ARF5	Auxin response factor 5 OS=Arabidopsis thaliana GN=ARF5 PE=1 SV=3	GO:0003700(transcription factor activity, sequence-specific DNA binding);GO:0005515(protein binding);GO:0005634(nucleus);GO:0006351(transcription, DNA-templated);GO:0006355(regulation of transcription, DNA-templated);GO:0009733(response to auxin);GO:0009734(auxin-activated signaling pathway);GO:0009793(embryo development ending in seed dormancy);GO:0009908(flower development);GO:0009942(longitudi…	ENOG410Y913(auxin response factor)	K14486	auxin response factor	-	vvi04075(Plant hormone signal transduction)	K4BVK3.1 PF02362.19;B3;	22.22	14.02	11.33	27.04	19.09	24.53	25.43	17.82	14.15	18.92	25.75	34.98
279	TRINITY_DN34989_c0_g3	3757	TRINITY_DN34989_c0_g3_i1;TRINITY_DN34989_c0_g3_i2;TRINITY_DN34989_c0_g3_i3;TRINITY_DN34989_c0_g3_i4;TRINITY_DN34989_c0_g3_i5;TRINITY_DN34989_c0_g3_i6	PREDICTED: auxin response factor 8 [Vitis vinifera]	ARF8	Auxin response factor 8 OS=Arabidopsis thaliana GN=ARF8 PE=2 SV=2	GO:0003677(DNA binding);GO:0003700(transcription factor activity, sequence-specific DNA binding);GO:0005634(nucleus);GO:0006351(transcription, DNA-templated);GO:0006355(regulation of transcription, DNA-templated);GO:0009733(response to auxin);GO:0009734(auxin-activated signaling pathway);GO:0009908(flower development)	ENOG410YA3R(auxin response factor)	K14486	auxin response factor	-	nnu04075(Plant hormone signal transduction)	M5X997.1 PF02309.14;AUX_IAA;	19.62	22.3	13.82	19.79	23.84	22.66	22.82	21.25	22.95	23.62	21.62	23.41
280	TRINITY_DN36193_c2_g3	1419	TRINITY_DN36193_c2_g3_i1;TRINITY_DN36193_c2_g3_i2;TRINITY_DN36193_c2_g3_i3;TRINITY_DN36193_c2_g3_i4;TRINITY_DN36193_c2_g3_i5	PREDICTED: two-component response regulator ORR9 isoform X1 [Vitis vinifera]	RR9	Two-component response regulator ORR9 OS=Oryza sativa subsp. indica GN=RR9 PE=2 SV=1	GO:0009735(response to cytokinin)	COG3706(response regulator)	K14492	two-component response regulator ARR-A family	-	vvi04075(Plant hormone signal transduction)	D7UBP8.1 PF00072.22;Response_reg;	7.69	2.93	3.88	13.24	34.44	28.18	22.69	19.08	22.21	6.49	6.35	10.39
281	TRINITY_DN33822_c1_g1	1042	TRINITY_DN33822_c1_g1_i1	PREDICTED: pathogenesis-related protein PRB1-2 [Vitis vinifera]	-	Pathogenesis-related protein PRB1-2 OS=Hordeum vulgare PE=2 SV=1	GO:0003674(molecular_function);GO:0005576(extracellular region);GO:0008150(biological_process)	COG2340(Scp-like extracellular)	K13449	pathogenesis-related protein 1	-	vvi04075(Plant hormone signal transduction);vvi04626(Plant-pathogen interaction)	A5AK35.1 PF00188.24;CAP;	1.28	1.68	0.7	2.62	1.6	2.42	0.59	0.8	1.57	1.34	0.76	0.37
282	TRINITY_DN32194_c2_g9	1165	TRINITY_DN32194_c2_g9_i1	PREDICTED: U-box domain-containing protein 11 [Vitis vinifera]	PUB17	U-box domain-containing protein 17 OS=Arabidopsis thaliana GN=PUB17 PE=2 SV=1	GO:0005634(nucleus);GO:0005737(cytoplasm)	ENOG410XRTN(U-box domain-containing protein)	K14431	transcription factor TGA	-	aly04075(Plant hormone signal transduction)	A0A059BIG7.1 PF00514.21;Arm;	37.02	58.35	42.43	54.42	38.05	37.55	77.27	90.03	30.75	20.88	26.2	34.51
283	TRINITY_DN4588_c0_g1	875	TRINITY_DN4588_c0_g1_i1	PREDICTED: AP2/ERF and B3 domain-containing transcription factor RAV1 [Vitis vinifera]	TEM1	AP2/ERF and B3 domain-containing transcription repressor TEM1 OS=Arabidopsis thaliana GN=TEM1 PE=1 SV=1	GO:0003677(DNA binding);GO:0003700(transcription factor activity, sequence-specific DNA binding);GO:0005634(nucleus);GO:0006351(transcription, DNA-templated);GO:0006355(regulation of transcription, DNA-templated);GO:0009873(ethylene-activated signaling pathway);GO:0048573(photoperiodism, flowering)	-	K14516	ethylene-responsive transcription factor 1	-	sind04075(Plant hormone signal transduction)	F6GVQ7.1 PF02362.19;B3;	0.16	0.42	0.12	1.2	1.88	1.7	1.74	2.19	2.73	0	0	0.46
284	TRINITY_DN30792_c0_g1	2510	TRINITY_DN30792_c0_g1_i1	PREDICTED: metal transporter Nramp2 [Vitis vinifera]	NRAMP2	Metal transporter Nramp2 OS=Arabidopsis thaliana GN=NRAMP2 PE=2 SV=1	GO:0005215(transporter activity);GO:0005634(nucleus);GO:0006811(ion transport);GO:0006875(cellular metal ion homeostasis);GO:0015103(inorganic anion transmembrane transporter activity);GO:0016021(integral component of membrane);GO:0030001(metal ion transport);GO:0046873(metal ion transmembrane transporter activity);GO:0055072(iron ion homeostasis);GO:0098655(cation transmembrane transport)	COG1914(H( )-stimulated, divalent metal cation uptake system (By similarity))	K14513	ethylene-insensitive protein 2	-	gra04075(Plant hormone signal transduction)	F6GZP4.1 PF01566.16;Nramp;	6.48	5.63	4.52	4.51	7.11	5.62	6.79	5.88	7.2	6.62	7.02	9.88
285	TRINITY_DN34258_c1_g3	1050	TRINITY_DN34258_c1_g3_i1	PREDICTED: BES1/BZR1 homolog protein 4 [Vitis vinifera]	BEH4	BES1/BZR1 homolog protein 4 OS=Arabidopsis thaliana GN=BEH4 PE=1 SV=1	GO:0003677(DNA binding);GO:0005634(nucleus);GO:0006351(transcription, DNA-templated);GO:0006355(regulation of transcription, DNA-templated)	ENOG410YESP(BES1 BZR1 homolog protein)	K14503	brassinosteroid resistant 1/2	-	nnu04075(Plant hormone signal transduction)	M4F1W3.1 PF05687.11;BES1_N;	20.68	22.42	23.16	19.85	16.41	21.2	21.12	20.17	16.68	29.01	26.29	25.34
286	TRINITY_DN35007_c0_g1	2253	TRINITY_DN35007_c0_g1_i1	PREDICTED: ethylene-responsive transcription factor RAP2-4 [Vitis vinifera]	RAP2-4	Ethylene-responsive transcription factor RAP2-4 OS=Arabidopsis thaliana GN=RAP2-4 PE=1 SV=1	GO:0003677(DNA binding);GO:0003700(transcription factor activity, sequence-specific DNA binding);GO:0005515(protein binding);GO:0005634(nucleus);GO:0006351(transcription, DNA-templated);GO:0006355(regulation of transcription, DNA-templated);GO:0006970(response to osmotic stress);GO:0009409(response to cold);GO:0009414(response to water deprivation);GO:0009416(response to light stimulus);GO:000961…	ENOG410YGN6(Transcription factor)	K14517	ethylene-responsive transcription factor 2	-	crb04075(Plant hormone signal transduction)	A0A0E0L9G9.1 PF00847.18;AP2;	235.15	226.88	199.47	296.76	270.62	336.75	255.07	248.5	239.63	72.72	83.55	229
287	TRINITY_DN28802_c0_g1	1449	TRINITY_DN28802_c0_g1_i1;TRINITY_DN28802_c0_g1_i2;TRINITY_DN28802_c0_g1_i3;TRINITY_DN28802_c0_g1_i4;TRINITY_DN28802_c0_g1_i5	PREDICTED: protein TIFY 4B isoform X2 [Vitis vinifera]	TIFY4B	Protein TIFY 4B OS=Arabidopsis thaliana GN=TIFY4B PE=1 SV=1	GO:0003714(transcription corepressor activity);GO:0005634(nucleus);GO:0009611(response to wounding);GO:0031347(regulation of defense response);GO:1903507(negative regulation of nucleic acid-templated transcription);GO:2000022(regulation of jasmonic acid mediated signaling pathway)	ENOG4111C4B(TIFY)	K13464	jasmonate ZIM domain-containing protein	-	gmx04075(Plant hormone signal transduction)	D7T3F7.1 PF06200.12;tify;	6.64	7.86	7.3	8.76	4.75	6.59	6.54	6.36	9.25	10.29	9.27	9.44
288	TRINITY_DN22969_c0_g1	2491	TRINITY_DN22969_c0_g1_i1;TRINITY_DN22969_c0_g1_i2	PREDICTED: transcription factor bHLH123 isoform X1 [Vitis vinifera]	BHLH123	Transcription factor bHLH123 OS=Arabidopsis thaliana GN=BHLH123 PE=2 SV=1	GO:0001046(core promoter sequence-specific DNA binding);GO:0001228(transcriptional activator activity, RNA polymerase II transcription regulatory region sequence-specific binding);GO:0005634(nucleus);GO:0006366(transcription from RNA polymerase II promoter)	ENOG4111AEF(Transcription factor)	K12126	phytochrome-interacting factor 3	-	gmx04075(Plant hormone signal transduction);gmx04712(Circadian rhythm - plant)	S8D3H3.1 PF00010.24;HLH;	18.5	20.88	7.49	8.54	10.38	5.2	12.53	13.74	14.22	0.74	0.66	3.92
289	TRINITY_DN39005_c0_g3	2878	TRINITY_DN39005_c0_g3_i1;TRINITY_DN39005_c0_g3_i2;TRINITY_DN39005_c0_g3_i3;TRINITY_DN39005_c0_g3_i4	PREDICTED: transcription factor bHLH74 isoform X1 [Vitis vinifera]	BHLH74	Transcription factor bHLH74 OS=Arabidopsis thaliana GN=BHLH74 PE=1 SV=1	GO:0003677(DNA binding);GO:0003700(transcription factor activity, sequence-specific DNA binding);GO:0005515(protein binding);GO:0005634(nucleus);GO:0006351(transcription, DNA-templated);GO:0006355(regulation of transcription, DNA-templated);GO:0009637(response to blue light);GO:0040008(regulation of growth);GO:0046983(protein dimerization activity)	ENOG4111DWU(Transcription factor)	K16189	phytochrome-interacting factor 4	-	pda04075(Plant hormone signal transduction)	A0A072VPD3.1 PF00010.24;HLH;	5.97	4.54	4.35	6.32	11.27	5.18	7.54	9.17	8.27	8.37	8.27	9.33
290	TRINITY_DN37637_c2_g3	3530	TRINITY_DN37637_c2_g3_i1;TRINITY_DN37637_c2_g3_i10;TRINITY_DN37637_c2_g3_i11;TRINITY_DN37637_c2_g3_i12;TRINITY_DN37637_c2_g3_i13;TRINITY_DN37637_c2_g3_i14;TRINITY_DN37637_c2_g3_i2;TRINITY_DN37637_c2_g3_i3;TRINITY_DN37637_c2_g3_i4;TRINITY_DN37637_c2_g3_i5;TRINITY_DN37637_c2_g3_i6;TRINITY_DN37637_c2_g3_i7;TRINITY_DN37637_c2_g3_i8;TRINITY_DN37637_c2_g3_i9	PREDICTED: transcription factor TGA4 [Vitis vinifera]	TGA4	Transcription factor TGA4 OS=Arabidopsis thaliana GN=TGA4 PE=1 SV=2	GO:0003677(DNA binding);GO:0003700(transcription factor activity, sequence-specific DNA binding);GO:0005515(protein binding);GO:0005516(calmodulin binding);GO:0005634(nucleus);GO:0006351(transcription, DNA-templated);GO:0006355(regulation of transcription, DNA-templated);GO:0009409(response to cold);GO:0042742(defense response to bacterium);GO:0043565(sequence-specific DNA binding)	ENOG410YEGW(Transcription factor)	K14431	transcription factor TGA	-	vvi04075(Plant hormone signal transduction)	F6H0P0.1 PF14144.4;DOG1;	36.88	46	25.99	20.56	16.84	11.15	24.33	18.74	22.08	39.57	39	37.18
291	TRINITY_DN37004_c0_g5	1002	TRINITY_DN37004_c0_g5_i1	PREDICTED: transcription factor UNE12 [Vitis vinifera]	UNE12	Transcription factor UNE12 OS=Arabidopsis thaliana GN=UNE12 PE=2 SV=2	GO:0001046(core promoter sequence-specific DNA binding);GO:0001228(transcriptional activator activity, RNA polymerase II transcription regulatory region sequence-specific binding);GO:0005634(nucleus);GO:0006366(transcription from RNA polymerase II promoter)	ENOG410YBM7(Transcription factor)	K12126	phytochrome-interacting factor 3	-	pop04075(Plant hormone signal transduction);pop04712(Circadian rhythm - plant)	A0A0B0MC29.1 PF00010.24;HLH;	38.22	41.78	37.76	41.95	26.37	22.31	41.55	29.45	35.72	15.92	19.57	13.34
292	TRINITY_DN34981_c0_g4	2569	TRINITY_DN34981_c0_g4_i1;TRINITY_DN34981_c0_g4_i2;TRINITY_DN34981_c0_g4_i3;TRINITY_DN34981_c0_g4_i4;TRINITY_DN34981_c0_g4_i5;TRINITY_DN34981_c0_g4_i6	PREDICTED: transcription factor bHLH49 isoform X1 [Vitis vinifera]	BHLH49	Transcription factor bHLH49 OS=Arabidopsis thaliana GN=BHLH49 PE=1 SV=1	GO:0003677(DNA binding);GO:0003700(transcription factor activity, sequence-specific DNA binding);GO:0005634(nucleus);GO:0006351(transcription, DNA-templated);GO:0006355(regulation of transcription, DNA-templated);GO:0040008(regulation of growth);GO:0046983(protein dimerization activity)	ENOG410YG35(Transcription factor)	K12126	phytochrome-interacting factor 3	-	pxb04075(Plant hormone signal transduction);pxb04712(Circadian rhythm - plant)	U5DAU6.1 PF00010.24;HLH;	18.36	14.43	10.19	11.94	8.2	4.86	12.36	9.86	10.11	13.22	15.87	18.71
293	TRINITY_DN36808_c0_g4	1445	TRINITY_DN36808_c0_g4_i1;TRINITY_DN36808_c0_g4_i2	PREDICTED: ABSCISIC ACID-INSENSITIVE 5-like protein 2 isoform X1 [Vitis vinifera]	DPBF3	ABSCISIC ACID-INSENSITIVE 5-like protein 2 OS=Arabidopsis thaliana GN=DPBF3 PE=1 SV=1	GO:0003677(DNA binding);GO:0003700(transcription factor activity, sequence-specific DNA binding);GO:0005634(nucleus);GO:0006351(transcription, DNA-templated);GO:0006355(regulation of transcription, DNA-templated);GO:0009737(response to abscisic acid);GO:0009738(abscisic acid-activated signaling pathway);GO:0043565(sequence-specific DNA binding)	ENOG41119PT(Abscisic acid-insensitive 5-like protein)	K14432	ABA responsive element binding factor	-	vvi04075(Plant hormone signal transduction)	F6H9Y6.1 PF00170.19;bZIP_1;	3.15	1.75	1.88	5.35	3.42	8.01	6.08	3.65	3.44	2.78	2.81	2.94
294	TRINITY_DN32151_c1_g2	1714	TRINITY_DN32151_c1_g2_i1;TRINITY_DN32151_c1_g2_i2;TRINITY_DN32151_c1_g2_i3	PREDICTED: transcription factor MYC2 [Vitis vinifera]	MYC2	Transcription factor MYC2 OS=Arabidopsis thaliana GN=MYC2 PE=1 SV=2	GO:0003677(DNA binding);GO:0003700(transcription factor activity, sequence-specific DNA binding);GO:0005515(protein binding);GO:0005634(nucleus);GO:0006351(transcription, DNA-templated);GO:0009269(response to desiccation);GO:0009611(response to wounding);GO:0009737(response to abscisic acid);GO:0009738(abscisic acid-activated signaling pathway);GO:0009753(response to jasmonic acid);GO:0009867(jas…	ENOG410Y9TK(nucleic acid binding transcription factor activity)	K13422	transcription factor MYC2	-	ath04075(Plant hormone signal transduction)	F6I2W7.1 PF14215.4;bHLH-MYC_N;	31.39	59.8	39.6	19.32	16.65	31.29	17.38	11.89	7.68	30.63	21.9	14.47
295	TRINITY_DN27795_c0_g2	952	TRINITY_DN27795_c0_g2_i1;TRINITY_DN27795_c0_g2_i2	PREDICTED: auxin-responsive protein IAA4 [Vitis vinifera]	IAA4	Auxin-responsive protein IAA4 OS=Oryza sativa subsp. indica GN=IAA4 PE=2 SV=1	GO:0003700(transcription factor activity, sequence-specific DNA binding);GO:0005634(nucleus);GO:0006351(transcription, DNA-templated);GO:0006355(regulation of transcription, DNA-templated);GO:0009630(gravitropism);GO:0009733(response to auxin);GO:0009734(auxin-activated signaling pathway);GO:0010262(somatic embryogenesis);GO:0048364(root development)	ENOG410YIRA(Aux IAA proteins are short-lived transcriptional factors that function as repressors of early auxin response genes at low auxin concentrations)	K14484	auxin-responsive protein IAA	-	vvi04075(Plant hormone signal transduction)	D7U2T5.1 PF02309.14;AUX_IAA;	1.35	0.63	0.47	1.93	3.77	3.81	0.65	2.42	1.77	0.24	0.26	0.63
296	TRINITY_DN4321_c0_g1	203	TRINITY_DN4321_c0_g1_i1	unnamed protein product, partial [Vitis vinifera]	PHL13	Myb family transcription factor PHL13 OS=Arabidopsis thaliana GN=PHL13 PE=2 SV=1	GO:0003677(DNA binding);GO:0003700(transcription factor activity, sequence-specific DNA binding);GO:0005634(nucleus);GO:0006351(transcription, DNA-templated);GO:0006355(regulation of transcription, DNA-templated)	ENOG41115BD(NA)	K14491	two-component response regulator ARR-B family	-	vvi04075(Plant hormone signal transduction)	F6HEU5.1 PF00249.29;Myb_DNA-binding;	10.28	1.55	1.27	0	0	0	1.54	0	3.22	3.3	0	1.76
297	TRINITY_DN20131_c0_g1	1878	TRINITY_DN20131_c0_g1_i1;TRINITY_DN20131_c0_g1_i2;TRINITY_DN20131_c0_g1_i3;TRINITY_DN20131_c0_g1_i4	PREDICTED: two-component response regulator-like PRR37 [Vitis vinifera]	ARR14	Two-component response regulator ARR14 OS=Arabidopsis thaliana GN=ARR14 PE=1 SV=2	GO:0000156(phosphorelay response regulator activity);GO:0000160(phosphorelay signal transduction system);GO:0003677(DNA binding);GO:0003700(transcription factor activity, sequence-specific DNA binding);GO:0005515(protein binding);GO:0005634(nucleus);GO:0006351(transcription, DNA-templated);GO:0006355(regulation of transcription, DNA-templated);GO:0009736(cytokinin-activated signaling pathway);GO:…	ENOG41115BD(NA)	K14491	two-component response regulator ARR-B family	-	vvi04075(Plant hormone signal transduction)	W9RGG7.1 PF00072.22;Response_reg;	0.28	0.18	0.35	1.13	2.95	2.64	1.41	3.01	2.04	0	0	0.67
298	TRINITY_DN37050_c4_g1	950	TRINITY_DN37050_c4_g1_i1;TRINITY_DN37050_c4_g1_i2;TRINITY_DN37050_c4_g1_i3	PREDICTED: auxin-responsive protein IAA2 [Vitis vinifera]	IAA26	Auxin-responsive protein IAA26 OS=Arabidopsis thaliana GN=IAA26 PE=1 SV=2	GO:0003700(transcription factor activity, sequence-specific DNA binding);GO:0005634(nucleus);GO:0006351(transcription, DNA-templated);GO:0006355(regulation of transcription, DNA-templated);GO:0009733(response to auxin);GO:0009734(auxin-activated signaling pathway)	ENOG410YI31(Aux IAA proteins are short-lived transcriptional factors that function as repressors of early auxin response genes at low auxin concentrations)	K14484	auxin-responsive protein IAA	-	vvi04075(Plant hormone signal transduction)	F6H361.1 PF02309.14;AUX_IAA;	17.17	16.15	9.16	12.72	14.67	12.56	8.1	5.86	8.8	6.13	12.66	10.42
299	TRINITY_DN34811_c1_g1	3719	TRINITY_DN34811_c1_g1_i1;TRINITY_DN34811_c1_g1_i2;TRINITY_DN34811_c1_g1_i3;TRINITY_DN34811_c1_g1_i4	PREDICTED: two-component response regulator ORR21 isoform X1 [Vitis vinifera]	RR21	Two-component response regulator ORR21 OS=Oryza sativa subsp. indica GN=RR21 PE=3 SV=1	GO:0000156(phosphorelay response regulator activity);GO:0003677(DNA binding);GO:0003700(transcription factor activity, sequence-specific DNA binding);GO:0005515(protein binding);GO:0005634(nucleus);GO:0006351(transcription, DNA-templated);GO:0006355(regulation of transcription, DNA-templated);GO:0009723(response to ethylene);GO:0009735(response to cytokinin);GO:0009736(cytokinin-activated signali…	COG5641(Transcription factor)	K14491	two-component response regulator ARR-B family	-	vvi04075(Plant hormone signal transduction)	A0A067F074.1 PF00072.22;Response_reg;	23.7	38.03	26.21	25.52	33.91	33.23	25.79	20.33	22.43	25.83	29.11	33.4
300	TRINITY_DN38251_c3_g1	3378	TRINITY_DN38251_c3_g1_i1;TRINITY_DN38251_c3_g1_i2;TRINITY_DN38251_c3_g1_i3;TRINITY_DN38251_c3_g1_i4;TRINITY_DN38251_c3_g1_i5;TRINITY_DN38251_c3_g1_i6;TRINITY_DN38251_c3_g1_i7	PREDICTED: transcription factor PIF3 isoform X1 [Vitis vinifera]	-	-	-	ENOG4111SYS(Transcription factor)	K12126	phytochrome-interacting factor 3	-	vvi04075(Plant hormone signal transduction);vvi04712(Circadian rhythm - plant)	-	21.64	34.83	17.68	13.01	13.73	9.21	21.84	15.95	20.39	24.69	28.4	34.74
301	TRINITY_DN31009_c6_g2	1461	TRINITY_DN31009_c6_g2_i1	unnamed protein product, partial [Vitis vinifera]	PYL1	Abscisic acid receptor PYL1 OS=Arabidopsis thaliana GN=PYL1 PE=1 SV=1	GO:0004864(protein phosphatase inhibitor activity);GO:0004872(receptor activity);GO:0005634(nucleus);GO:0005737(cytoplasm);GO:0009738(abscisic acid-activated signaling pathway);GO:0010427(abscisic acid binding);GO:0080163(regulation of protein serine/threonine phosphatase activity)	ENOG410YDHK(abscisic acid receptor)	K14496	abscisic acid receptor PYR/PYL family	-	vvi04075(Plant hormone signal transduction)	F6HT94.1 PF10604.7;Polyketide_cyc2;	271.59	569.08	562.16	102.32	69.4	21.85	67.78	45.74	50.48	62.9	76.26	70.49
302	TRINITY_DN37705_c1_g8	1668	TRINITY_DN37705_c1_g8_i1;TRINITY_DN37705_c1_g8_i2;TRINITY_DN37705_c1_g8_i3;TRINITY_DN37705_c1_g8_i4	hypothetical protein VITISV_035944 [Vitis vinifera]	EFM	Myb family transcription factor EFM OS=Arabidopsis thaliana GN=EFM PE=1 SV=2	GO:0003677(DNA binding);GO:0003700(transcription factor activity, sequence-specific DNA binding);GO:0005634(nucleus);GO:0006351(transcription, DNA-templated);GO:0006355(regulation of transcription, DNA-templated);GO:0009266(response to temperature stimulus);GO:0009740(gibberellic acid mediated signaling pathway);GO:0010452(histone H3-K36 methylation);GO:0043565(sequence-specific DNA binding);GO:0…	ENOG410YFA9(MYB family transcription factor)	K14491	two-component response regulator ARR-B family	-	gra04075(Plant hormone signal transduction)	A0A061DG45.1 PF00249.29;Myb_DNA-binding;	32.91	36.95	29.84	29.94	30.89	28.84	45.53	24.93	27.18	45.32	37.76	29.74
303	TRINITY_DN37937_c1_g4	616	TRINITY_DN37937_c1_g4_i1;TRINITY_DN37937_c1_g4_i2	PREDICTED: auxin response factor 1 isoform X2 [Vitis vinifera]	ARF7	Auxin response factor 7 OS=Oryza sativa subsp. japonica GN=ARF7 PE=2 SV=1	-	-	K14486	auxin response factor	-	vvi04075(Plant hormone signal transduction)	-	3.59	2.71	1.99	0.66	1.02	3.7	3.35	4.03	3.29	2.43	2.49	6.37
304	TRINITY_DN15415_c0_g1	1273	TRINITY_DN15415_c0_g1_i1;TRINITY_DN15415_c0_g1_i2;TRINITY_DN15415_c0_g1_i3;TRINITY_DN15415_c0_g1_i4	PREDICTED: AP2-like ethylene-responsive transcription factor At1g16060 [Vitis vinifera]	At1g16060	AP2-like ethylene-responsive transcription factor At1g16060 OS=Arabidopsis thaliana GN=At1g16060 PE=2 SV=1	GO:0000981(RNA polymerase II transcription factor activity, sequence-specific DNA binding);GO:0003677(DNA binding);GO:0003700(transcription factor activity, sequence-specific DNA binding);GO:0005634(nucleus);GO:0006355(regulation of transcription, DNA-templated);GO:0007275(multicellular organism development);GO:0009414(response to water deprivation);GO:0009651(response to salt stress);GO:0009737(…	ENOG410Y9PK(Transcription factor)	K14516	ethylene-responsive transcription factor 1	-	sind04075(Plant hormone signal transduction)	A0A059BX91.1 PF00847.18;AP2;	3.81	2.68	0.93	1.2	0.66	0.15	1.09	1.35	1.26	0.62	0.91	0.82
305	TRINITY_DN37683_c3_g1	741	TRINITY_DN37683_c3_g1_i1;TRINITY_DN37683_c3_g1_i2;TRINITY_DN37683_c3_g1_i3;TRINITY_DN37683_c3_g1_i4	PREDICTED: histidine-containing phosphotransfer protein 3 isoform X2 [Vitis vinifera]	AHP6	Pseudo histidine-containing phosphotransfer protein 6 OS=Arabidopsis thaliana GN=AHP6 PE=1 SV=2	GO:0000160(phosphorelay signal transduction system);GO:0005634(nucleus);GO:0005737(cytoplasm);GO:0009736(cytokinin-activated signaling pathway);GO:0009927(histidine phosphotransfer kinase activity);GO:0016310(phosphorylation);GO:0043424(protein histidine kinase binding)	ENOG4111681(NA)	K14490	histidine-containing phosphotransfer peotein	-	vvi04075(Plant hormone signal transduction)	A0A0D2NTA8.1 PF01627.21;Hpt;	2.08	0.67	0.16	2.18	1.35	0.3	1.02	1.84	1.97	1.39	1.3	3.9
306	TRINITY_DN38335_c0_g2	2402	TRINITY_DN38335_c0_g2_i1;TRINITY_DN38335_c0_g2_i2;TRINITY_DN38335_c0_g2_i3;TRINITY_DN38335_c0_g2_i4;TRINITY_DN38335_c0_g2_i5;TRINITY_DN38335_c0_g2_i6;TRINITY_DN38335_c0_g2_i7;TRINITY_DN38335_c0_g2_i8;TRINITY_DN38335_c0_g2_i9	PREDICTED: histidine-containing phosphotransfer protein 4 [Vitis vinifera]	AHP4	Histidine-containing phosphotransfer protein 4 OS=Arabidopsis thaliana GN=AHP4 PE=1 SV=2	GO:0000160(phosphorelay signal transduction system);GO:0005634(nucleus);GO:0005737(cytoplasm);GO:0009736(cytokinin-activated signaling pathway);GO:0009927(histidine phosphotransfer kinase activity);GO:0016310(phosphorylation);GO:0043424(protein histidine kinase binding)	COG2198(Histidine kinase)	K14490	histidine-containing phosphotransfer peotein	-	vvi04075(Plant hormone signal transduction)	D7TBH0.1 PF01627.21;Hpt;	4.67	6.17	2.74	5.54	5.57	1.75	3.1	4.34	3.8	6.38	7.69	6.83
307	TRINITY_DN31636_c0_g4	1851	TRINITY_DN31636_c0_g4_i1	PREDICTED: putative indole-3-acetic acid-amido synthetase GH3.9 [Vitis vinifera]	GH3.9	Putative indole-3-acetic acid-amido synthetase GH3.9 OS=Arabidopsis thaliana GN=GH3.9 PE=2 SV=1	GO:0005737(cytoplasm);GO:0009733(response to auxin);GO:0009941(chloroplast envelope);GO:0016874(ligase activity)	ENOG410YD5G(Indole-3-acetic acid-amido synthetase)	K14487	auxin responsive GH3 gene family	-	vvi04075(Plant hormone signal transduction)	F6HZ30.1 PF03321.11;GH3;	4.72	4.81	5.21	1.3	0.43	0.06	0.86	0.33	0.75	0.21	0.56	0.68
308	TRINITY_DN36798_c0_g1	2168	TRINITY_DN36798_c0_g1_i1	PREDICTED: scarecrow-like protein 1 [Vitis vinifera]	SCL1	Scarecrow-like protein 1 OS=Arabidopsis thaliana GN=SCL1 PE=2 SV=1	GO:0003700(transcription factor activity, sequence-specific DNA binding);GO:0005634(nucleus);GO:0006355(regulation of transcription, DNA-templated);GO:0043565(sequence-specific DNA binding)	ENOG4111XPA(Scarecrow-like protein)	K14494	DELLA protein	-	pop04075(Plant hormone signal transduction)	F6H091.1 PF03514.12;GRAS;	97.14	68.12	58.21	129.92	166.31	145.94	163.8	207.17	190.53	24.84	28.96	93.54
309	TRINITY_DN4311_c0_g1	2026	TRINITY_DN4311_c0_g1_i1;TRINITY_DN4311_c0_g1_i2	hypothetical protein VITISV_042479 [Vitis vinifera]	CYCD3-3	Cyclin-D3-3 OS=Arabidopsis thaliana GN=CYCD3-3 PE=2 SV=1	GO:0004693(cyclin-dependent protein serine/threonine kinase activity);GO:0005515(protein binding);GO:0005634(nucleus);GO:0007049(cell cycle);GO:0042127(regulation of cell proliferation);GO:0048316(seed development);GO:0051301(cell division);GO:0051726(regulation of cell cycle)	ENOG410XRKC((DC) complex that phosphorylates and inhibits members of the retinoblastoma (RB) protein family including RB1 and regulates the cell-cycle during G(1) S transition. Phosphorylation of RB1 allows dissociation of the transcription factor E2F from the RB E2F complex and the subsequent transcription of E2F target genes which are responsible for the progression through the G(1) phase. Hypo…	K14505	cyclin D3, plant	-	vvi04075(Plant hormone signal transduction)	E0CPQ9.1 PF00134.21;Cyclin_N;	4.04	0.54	0.69	7.46	8.85	4.75	4.02	4.37	4.31	0.93	3.1	4.37
310	TRINITY_DN32619_c0_g6	2102	TRINITY_DN32619_c0_g6_i1	PREDICTED: indole-3-acetic acid-amido synthetase GH3.6 [Vitis vinifera]	GH3.6	Indole-3-acetic acid-amido synthetase GH3.6 OS=Arabidopsis thaliana GN=GH3.6 PE=1 SV=1	GO:0005737(cytoplasm);GO:0009507(chloroplast);GO:0009733(response to auxin);GO:0009734(auxin-activated signaling pathway);GO:0009826(unidimensional cell growth);GO:0010252(auxin homeostasis);GO:0010279(indole-3-acetic acid amido synthetase activity)	ENOG410XT6V(Indole-3-acetic acid-amido synthetase)	K14487	auxin responsive GH3 gene family	-	vvi04075(Plant hormone signal transduction)	A5BXN9.1 PF03321.11;GH3;	7.62	2.4	1.57	2.71	0.86	0.59	1.12	1.52	0.7	2.12	2.67	2.01
311	TRINITY_DN32130_c0_g1	2192	TRINITY_DN32130_c0_g1_i1;TRINITY_DN32130_c0_g1_i2;TRINITY_DN32130_c0_g1_i3;TRINITY_DN32130_c0_g1_i4;TRINITY_DN32130_c0_g1_i5;TRINITY_DN32130_c0_g1_i6;TRINITY_DN32130_c0_g1_i7	PREDICTED: probable indole-3-acetic acid-amido synthetase GH3.1 [Vitis vinifera]	GH3.1	Probable indole-3-acetic acid-amido synthetase GH3.1 OS=Arabidopsis thaliana GN=GH3.1 PE=2 SV=1	GO:0005737(cytoplasm);GO:0009733(response to auxin);GO:0016874(ligase activity)	ENOG410XQH0(Indole-3-acetic acid-amido synthetase)	K14487	auxin responsive GH3 gene family	-	vvi04075(Plant hormone signal transduction)	F6H697.1 PF03321.11;GH3;	136.25	37.91	46.22	431.17	397.23	484.5	251.41	598.05	438.32	6.12	29.18	214.68
312	TRINITY_DN30913_c0_g3	573	TRINITY_DN30913_c0_g3_i1	PREDICTED: cyclin-D2-1 [Vitis vinifera]	CYCD2-1	Cyclin-D2-1 OS=Oryza sativa subsp. japonica GN=CYCD2-1 PE=3 SV=2	GO:0005515(protein binding);GO:0005634(nucleus);GO:0007049(cell cycle);GO:0016538(cyclin-dependent protein serine/threonine kinase regulator activity);GO:0051301(cell division);GO:0051726(regulation of cell cycle)	ENOG410XRKC((DC) complex that phosphorylates and inhibits members of the retinoblastoma (RB) protein family including RB1 and regulates the cell-cycle during G(1) S transition. Phosphorylation of RB1 allows dissociation of the transcription factor E2F from the RB E2F complex and the subsequent transcription of E2F target genes which are responsible for the progression through the G(1) phase. Hypo…	K14505	cyclin D3, plant	-	gra04075(Plant hormone signal transduction)	D7SXN5.1 PF00134.21;Cyclin_N;	0.88	1.32	0.33	6.04	4.01	1.59	4.15	3.94	4.01	1.18	2.23	3.85
313	TRINITY_DN34162_c0_g5	1763	TRINITY_DN34162_c0_g5_i1;TRINITY_DN34162_c0_g5_i2	PREDICTED: transcription factor PIF1 isoform X2 [Vitis vinifera]	PIF1	Transcription factor PIF1 OS=Arabidopsis thaliana GN=PIF1 PE=1 SV=1	GO:0003677(DNA binding);GO:0003700(transcription factor activity, sequence-specific DNA binding);GO:0005515(protein binding);GO:0005634(nucleus);GO:0006351(transcription, DNA-templated);GO:0006355(regulation of transcription, DNA-templated);GO:0006783(heme biosynthetic process);GO:0009740(gibberellic acid mediated signaling pathway);GO:0009959(negative gravitropism);GO:0010029(regulation of seed …	ENOG41116VE(Transcription factor)	K16189	phytochrome-interacting factor 4	-	egr04075(Plant hormone signal transduction)	A0A0J8C0A4.1 PF00010.24;HLH;	0.76	2.02	0.75	0.48	0.17	0.31	0.44	0.05	0.46	0.75	0.84	0.42
314	TRINITY_DN31289_c2_g3	2229	TRINITY_DN31289_c2_g3_i1;TRINITY_DN31289_c2_g3_i2;TRINITY_DN31289_c2_g3_i3;TRINITY_DN31289_c2_g3_i4;TRINITY_DN31289_c2_g3_i5	PREDICTED: transcription factor TGA2.2 isoform X1 [Vitis vinifera]	LG2	Transcription factor LG2 OS=Oryza sativa subsp. japonica GN=LG2 PE=1 SV=1	GO:0003677(DNA binding);GO:0003700(transcription factor activity, sequence-specific DNA binding);GO:0005634(nucleus);GO:0006351(transcription, DNA-templated);GO:0006355(regulation of transcription, DNA-templated);GO:0043565(sequence-specific DNA binding)	ENOG410YEKH(Transcription factor)	K14431	transcription factor TGA	-	vvi04075(Plant hormone signal transduction)	M5WAG4.1 PF14144.4;DOG1;	14.32	13.68	7.85	8.44	3.27	2.29	5.36	4.42	5.63	8.62	9.56	7.99
315	TRINITY_DN33279_c1_g5	523	TRINITY_DN33279_c1_g5_i1;TRINITY_DN33279_c1_g5_i2;TRINITY_DN33279_c1_g5_i3;TRINITY_DN33279_c1_g5_i4;TRINITY_DN33279_c1_g5_i5;TRINITY_DN33279_c1_g5_i6	PREDICTED: G-box-binding factor 4 [Vitis vinifera]	-	-	-	ENOG410ZKZR(Transcription factor)	K14432	ABA responsive element binding factor	-	vvi04075(Plant hormone signal transduction)	-	19.81	23.05	14.61	25.81	29.93	30.75	22.38	20.39	21	22.47	25.59	23.74
316	TRINITY_DN27383_c0_g2	1278	TRINITY_DN27383_c0_g2_i1	PREDICTED: scarecrow-like transcription factor PAT1 [Vitis vinifera]	PAT1	Scarecrow-like transcription factor PAT1 OS=Arabidopsis thaliana GN=PAT1 PE=2 SV=1	GO:0003700(transcription factor activity, sequence-specific DNA binding);GO:0005634(nucleus);GO:0006355(regulation of transcription, DNA-templated);GO:0043565(sequence-specific DNA binding)	ENOG4111JS8(chitin-inducible gibberellin-responsive protein)	K14494	DELLA protein	-	ppp04075(Plant hormone signal transduction)	I1JJQ8.1 PF03514.12;GRAS;	11.7	11.01	10.06	13.89	5.65	3.76	9.31	5.05	4.22	8.97	9.94	8.03
317	TRINITY_DN31935_c2_g4	1019	TRINITY_DN31935_c2_g4_i1	PREDICTED: ethylene-responsive transcription factor 1B [Vitis vinifera]	ERF1B	Ethylene-responsive transcription factor 1B OS=Arabidopsis thaliana GN=ERF1B PE=1 SV=2	GO:0003677(DNA binding);GO:0003700(transcription factor activity, sequence-specific DNA binding);GO:0005622(intracellular);GO:0005634(nucleus);GO:0006351(transcription, DNA-templated);GO:0006355(regulation of transcription, DNA-templated);GO:0006952(defense response);GO:0009867(jasmonic acid mediated signaling pathway);GO:0009873(ethylene-activated signaling pathway)	ENOG4111E8T(Transcription factor)	K14516	ethylene-responsive transcription factor 1	-	vvi04075(Plant hormone signal transduction)	A0A067KZD2.1 PF00847.18;AP2;	8.27	0.57	5.05	4.85	11.68	16.13	4.29	6.26	9.82	0.48	0.24	0.76
318	TRINITY_DN6425_c0_g1	430	TRINITY_DN6425_c0_g1_i1	PREDICTED: auxin-responsive protein SAUR71 [Vitis vinifera]	SAUR71	Auxin-responsive protein SAUR71 OS=Arabidopsis thaliana GN=SAUR71 PE=2 SV=1	GO:0003674(molecular_function);GO:0005737(cytoplasm);GO:0009733(response to auxin)	ENOG41117DF(Auxin responsive protein)	K14488	SAUR family protein	-	vvi04075(Plant hormone signal transduction)	F6HXP9.1 PF02519.12;Auxin_inducible;	0.71	0.56	1.05	0	0	0	3.91	1.07	0	0.45	0	0
319	TRINITY_DN34242_c0_g4	1433	TRINITY_DN34242_c0_g4_i1	PREDICTED: amino acid transporter ANTL1 [Vitis vinifera]	At4g38250	Amino acid transporter ANTL2 OS=Arabidopsis thaliana GN=At4g38250 PE=1 SV=1	GO:0003333(amino acid transmembrane transport);GO:0015171(amino acid transmembrane transporter activity)	COG0814(amino acid transport)	K13946	auxin influx carrier (AUX1 LAX family)	-	gmx04075(Plant hormone signal transduction)	F6H4D0.1 PF01490.16;Aa_trans;	109.48	164.61	185.85	118.57	117.64	213.6	88.12	87.23	79.31	156.28	141.64	132.66
320	TRINITY_DN39247_c0_g2	504	TRINITY_DN39247_c0_g2_i1;TRINITY_DN39247_c0_g2_i2	PREDICTED: transcription factor bHLH85-like [Daucus carota subsp. sativus]	BHLH85	Transcription factor bHLH85 OS=Arabidopsis thaliana GN=BHLH85 PE=2 SV=1	GO:0001046(core promoter sequence-specific DNA binding);GO:0001228(transcriptional activator activity, RNA polymerase II transcription regulatory region sequence-specific binding);GO:0005634(nucleus);GO:0006366(transcription from RNA polymerase II promoter)	ENOG410YM1P(helix-loop-helix DNA-binding domain containing protein)	K12126	phytochrome-interacting factor 3	-	sita04075(Plant hormone signal transduction);sita04712(Circadian rhythm - plant)	A0A0K9NT95.1 PF00010.24;HLH;	19.43	17.63	5.34	7.37	4.54	3.58	11.43	7.44	9.45	7.24	8.32	6.9
321	TRINITY_DN39622_c0_g1	519	TRINITY_DN39622_c0_g1_i1	PREDICTED: auxin-induced protein 15A-like [Vitis vinifera]	-	Auxin-induced protein X10A OS=Glycine max PE=2 SV=1	GO:0003674(molecular_function);GO:0009507(chloroplast);GO:0009733(response to auxin);GO:0010200(response to chitin)	ENOG4111AMK(Auxin responsive protein)	K14488	SAUR family protein	-	vvi04075(Plant hormone signal transduction)	F6GX21.1 PF02519.12;Auxin_inducible;	5.71	5.91	6.73	1.61	1.89	0.97	4.96	2.75	3.67	1.91	1.62	5.93
322	TRINITY_DN35794_c2_g3	3197	TRINITY_DN35794_c2_g3_i1;TRINITY_DN35794_c2_g3_i2;TRINITY_DN35794_c2_g3_i3;TRINITY_DN35794_c2_g3_i4;TRINITY_DN35794_c2_g3_i5	PREDICTED: scarecrow-like protein 9 [Vitis vinifera]	SCL9	Scarecrow-like protein 9 OS=Arabidopsis thaliana GN=SCL9 PE=2 SV=1	GO:0003700(transcription factor activity, sequence-specific DNA binding);GO:0005634(nucleus);GO:0006355(regulation of transcription, DNA-templated);GO:0043565(sequence-specific DNA binding)	ENOG410YMPH(transcription, DNA-dependent)	K14494	DELLA protein	-	ppp04075(Plant hormone signal transduction)	F6HLC1.1 PF03514.12;GRAS;	16.01	17.32	14.23	30.95	24	11.27	29.37	25.6	28.49	35.47	26.23	48.84
323	TRINITY_DN31960_c1_g2	483	TRINITY_DN31960_c1_g2_i1;TRINITY_DN31960_c1_g2_i2;TRINITY_DN31960_c1_g2_i3;TRINITY_DN31960_c1_g2_i4;TRINITY_DN31960_c1_g2_i5;TRINITY_DN31960_c1_g2_i6	polyprotein, partial [Citrus sinensis]	-	-	-	COG2801(Retrotransposon protein)	K14513	ethylene-insensitive protein 2	-	mdm04075(Plant hormone signal transduction)	A0A061DPE6.1 PF09337.8;zf-H2C2;	4.67	2.73	2.05	2.05	4.1	1.34	7.1	2.24	2.05	1.05	2.22	4.17
324	TRINITY_DN32052_c0_g4	2073	TRINITY_DN32052_c0_g4_i1	PREDICTED: auxin transporter-like protein 3 [Vitis vinifera]	LAX3	Auxin transporter-like protein 3 OS=Medicago truncatula GN=LAX3 PE=2 SV=1	GO:0003333(amino acid transmembrane transport);GO:0005886(plasma membrane);GO:0015171(amino acid transmembrane transporter activity)	COG0814(amino acid transport)	K13946	auxin influx carrier (AUX1 LAX family)	-	vvi04075(Plant hormone signal transduction)	E0CRA8.1 PF01490.16;Aa_trans;	1.12	0.52	0.33	1.84	3.73	1.62	1.64	2.17	0.92	1.14	1.3	1.12
325	TRINITY_DN35633_c1_g6	1141	TRINITY_DN35633_c1_g6_i1;TRINITY_DN35633_c1_g6_i2	PREDICTED: ethylene-responsive transcription factor ERF113 [Vitis vinifera]	ERF114	Ethylene-responsive transcription factor ERF114 OS=Arabidopsis thaliana GN=ERF114 PE=1 SV=1	GO:0003677(DNA binding);GO:0003700(transcription factor activity, sequence-specific DNA binding);GO:0005515(protein binding);GO:0005634(nucleus);GO:0006351(transcription, DNA-templated);GO:0006355(regulation of transcription, DNA-templated);GO:0009873(ethylene-activated signaling pathway);GO:0050832(defense response to fungus)	ENOG410YY7D(Transcription factor)	K14517	ethylene-responsive transcription factor 2	-	ath04075(Plant hormone signal transduction)	W5BGJ9.1 PF00847.18;AP2;	29.23	3.01	3.81	13.78	2.21	4.32	15.25	13.46	5.04	14.04	6.05	8.25
326	TRINITY_DN39151_c0_g1	2095	TRINITY_DN39151_c0_g1_i1;TRINITY_DN39151_c0_g1_i2;TRINITY_DN39151_c0_g1_i3;TRINITY_DN39151_c0_g1_i4	PREDICTED: protein AUXIN SIGNALING F-BOX 2 [Vitis vinifera]	AFB2	Protein AUXIN SIGNALING F-BOX 2 OS=Arabidopsis thaliana GN=AFB2 PE=1 SV=1	GO:0004842(ubiquitin-protein transferase activity);GO:0005634(nucleus);GO:0005774(vacuolar membrane);GO:0006952(defense response);GO:0010011(auxin binding);GO:0010152(pollen maturation);GO:0016567(protein ubiquitination);GO:0048443(stamen development)	ENOG410XQ54(F-box and leucine-rich repeat protein)	K14485	transport inhibitor response 1	-	nnu04075(Plant hormone signal transduction)	D7LR97.1 PF00646.31;F-box;	84.94	86.41	85.77	33.44	26	27.2	54.58	28.41	45.09	62.5	61.69	70.26
327	TRINITY_DN28992_c0_g2	249	TRINITY_DN28992_c0_g2_i1	PREDICTED: auxin-responsive protein SAUR40 [Vitis vinifera]	SAUR32	Auxin-responsive protein SAUR32 OS=Arabidopsis thaliana GN=SAUR32 PE=2 SV=1	GO:0003674(molecular_function);GO:0009733(response to auxin)	ENOG411175A(SAUR family)	K14488	SAUR family protein	-	vvi04075(Plant hormone signal transduction)	A0A061F057.1 PF02519.12;Auxin_inducible;	6.93	3.43	0	0	2.26	0	0	0.78	0.59	5.5	1.91	1.99
328	TRINITY_DN40599_c0_g1	1040	TRINITY_DN40599_c0_g1_i1	PREDICTED: pathogenesis-related protein PR-1-like [Brassica oleracea var. oleracea]	-	Pathogenesis-related protein PR-1 type OS=Sambucus nigra PE=2 SV=1	GO:0003674(molecular_function);GO:0005576(extracellular region);GO:0008150(biological_process)	COG2340(Scp-like extracellular)	K13449	pathogenesis-related protein 1	-	mus04075(Plant hormone signal transduction);mus04626(Plant-pathogen interaction)	T0KTK0.1 PF00188.24;CAP;	0	0	0.09	0.18	0.05	0	9.48	15.69	0	0	0	0
329	TRINITY_DN40490_c0_g1	1521	TRINITY_DN40490_c0_g1_i1	PREDICTED: scarecrow-like protein 23 [Vitis vinifera]	SCL23	Scarecrow-like protein 23 OS=Arabidopsis thaliana GN=SCL23 PE=1 SV=1	GO:0003700(transcription factor activity, sequence-specific DNA binding);GO:0005634(nucleus);GO:0006355(regulation of transcription, DNA-templated);GO:0043565(sequence-specific DNA binding);GO:0048366(leaf development);GO:0090610(bundle sheath cell fate specification)	ENOG4110TCK(Transcription factor)	K14494	DELLA protein	-	ppp04075(Plant hormone signal transduction)	F6HTM2.1 PF03514.12;GRAS;	9.88	11.51	14.28	6.23	7.05	6.49	7.14	10.55	9.23	14.96	13.84	13.95
330	TRINITY_DN38511_c1_g1	1898	TRINITY_DN38511_c1_g1_i1;TRINITY_DN38511_c1_g1_i10;TRINITY_DN38511_c1_g1_i11;TRINITY_DN38511_c1_g1_i12;TRINITY_DN38511_c1_g1_i13;TRINITY_DN38511_c1_g1_i2;TRINITY_DN38511_c1_g1_i3;TRINITY_DN38511_c1_g1_i4;TRINITY_DN38511_c1_g1_i5;TRINITY_DN38511_c1_g1_i6;TRINITY_DN38511_c1_g1_i7;TRINITY_DN38511_c1_g1_i8;TRINITY_DN38511_c1_g1_i9	PREDICTED: transcription factor MYC2 isoform X1 [Vitis vinifera]	BHLH66	Transcription factor bHLH66 OS=Arabidopsis thaliana GN=BHLH66 PE=2 SV=1	GO:0001046(core promoter sequence-specific DNA binding);GO:0001228(transcriptional activator activity, RNA polymerase II transcription regulatory region sequence-specific binding);GO:0005634(nucleus);GO:0006366(transcription from RNA polymerase II promoter)	ENOG4111MVP(Transcription factor)	K12126	phytochrome-interacting factor 3	-	nnu04075(Plant hormone signal transduction);nnu04712(Circadian rhythm - plant)	D7LHI2.1 PF00010.24;HLH;	93.94	105.01	79.27	72.48	100.39	183.29	88.85	109.36	66.03	95.74	79.06	98.4
331	TRINITY_DN37400_c0_g6	729	TRINITY_DN37400_c0_g6_i1	PREDICTED: ethylene-responsive transcription factor ERF098 [Vitis vinifera]	ERF098	Ethylene-responsive transcription factor ERF098 OS=Arabidopsis thaliana GN=ERF098 PE=1 SV=1	GO:0003677(DNA binding);GO:0003700(transcription factor activity, sequence-specific DNA binding);GO:0005622(intracellular);GO:0005634(nucleus);GO:0006351(transcription, DNA-templated);GO:0006355(regulation of transcription, DNA-templated);GO:0009873(ethylene-activated signaling pathway);GO:0010200(response to chitin)	ENOG410YYI7(Transcription factor)	K14516	ethylene-responsive transcription factor 1	-	thj04075(Plant hormone signal transduction)	W9R427.1 PF00847.18;AP2;	0.54	0.27	0.45	0.73	2.17	2.28	3.88	6.19	1.75	0.09	0.19	0.1
332	TRINITY_DN33279_c1_g1	703	TRINITY_DN33279_c1_g1_i1;TRINITY_DN33279_c1_g1_i2;TRINITY_DN33279_c1_g1_i3	PREDICTED: G-box-binding factor 4 [Vitis vinifera]	GBF4	G-box-binding factor 4 OS=Arabidopsis thaliana GN=GBF4 PE=1 SV=1	GO:0003700(transcription factor activity, sequence-specific DNA binding);GO:0005634(nucleus);GO:0006355(regulation of transcription, DNA-templated);GO:0043565(sequence-specific DNA binding)	ENOG410ZKZR(Transcription factor)	K14432	ABA responsive element binding factor	-	vvi04075(Plant hormone signal transduction)	-	17.83	17.6	5.61	19.3	18.4	21.49	18.21	15.05	14.19	24.41	17.66	22.23
333	TRINITY_DN35040_c0_g1	626	TRINITY_DN35040_c0_g1_i1	PREDICTED: auxin-responsive protein SAUR32 [Vitis vinifera]	SAUR32	Auxin-responsive protein SAUR32 OS=Arabidopsis thaliana GN=SAUR32 PE=2 SV=1	GO:0003674(molecular_function);GO:0005739(mitochondrion);GO:0009733(response to auxin)	ENOG410YXA2(Auxin-induced protein)	K14488	SAUR family protein	-	vvi04075(Plant hormone signal transduction)	F6I2W4.1 PF02519.12;Auxin_inducible;	5.69	8.42	7.13	7.71	6.91	4.64	6.47	2.79	5.06	12.09	9.51	8.98
334	TRINITY_DN37874_c2_g7	322	TRINITY_DN37874_c2_g7_i1	PREDICTED: nodulation-signaling pathway 1 protein [Vitis vinifera]	NSP1	Nodulation-signaling pathway 1 protein OS=Medicago truncatula GN=NSP1 PE=1 SV=1	GO:0003700(transcription factor activity, sequence-specific DNA binding);GO:0005634(nucleus);GO:0006355(regulation of transcription, DNA-templated);GO:0043565(sequence-specific DNA binding);GO:2000032(regulation of secondary shoot formation)	ENOG4111HIA(Pathway 1)	K14494	DELLA protein	-	crb04075(Plant hormone signal transduction)	F6HXW0.1 PF03514.12;GRAS;	2.08	1.98	0	0	1.75	0.36	0.74	0	0.41	5.61	2.94	2.58
335	TRINITY_DN37187_c0_g1	818	TRINITY_DN37187_c0_g1_i1	PREDICTED: F-box protein GID2 [Vitis vinifera]	GID2	F-box protein GID2 OS=Arabidopsis thaliana GN=GID2 PE=1 SV=1	GO:0005515(protein binding);GO:0005634(nucleus);GO:0009740(gibberellic acid mediated signaling pathway);GO:0009845(seed germination);GO:0009939(positive regulation of gibberellic acid mediated signaling pathway);GO:0010162(seed dormancy process);GO:0016567(protein ubiquitination);GO:0019005(SCF ubiquitin ligase complex)	ENOG410YPR2(F-box protein)	K14495	F-box protein GID2	-	vvi04075(Plant hormone signal transduction)	F6HSY6.1 PF00646.31;F-box;	22.86	17.16	15.46	9.4	6.16	6.15	10.27	4.35	7.63	52.19	41.5	24.45
336	TRINITY_DN35659_c0_g4	1786	TRINITY_DN35659_c0_g4_i1;TRINITY_DN35659_c0_g4_i2	PREDICTED: two-component response regulator-like APRR2 isoform X1 [Vitis vinifera]	APRR2	Two-component response regulator-like APRR2 OS=Arabidopsis thaliana GN=APRR2 PE=2 SV=2	GO:0000156(phosphorelay response regulator activity);GO:0000160(phosphorelay signal transduction system);GO:0003677(DNA binding);GO:0003700(transcription factor activity, sequence-specific DNA binding);GO:0005515(protein binding);GO:0005634(nucleus);GO:0006351(transcription, DNA-templated);GO:0006355(regulation of transcription, DNA-templated);GO:0007623(circadian rhythm)	COG5641(Transcription factor)	K14491	two-component response regulator ARR-B family	-	tcc04075(Plant hormone signal transduction)	F6HTC7.1 PF00072.22;Response_reg;	4.76	3.73	3.17	20.06	10.85	5.96	13.72	12.03	11.23	7.89	11.9	8.67
337	TRINITY_DN34758_c3_g6	1478	TRINITY_DN34758_c3_g6_i1	PREDICTED: probable membrane-associated kinase regulator 1 [Vitis vinifera]	MAKR1	Probable membrane-associated kinase regulator 1 OS=Arabidopsis thaliana GN=MAKR1 PE=1 SV=1	GO:0005634(nucleus);GO:0005829(cytosol);GO:0005886(plasma membrane);GO:0006629(lipid metabolic process);GO:0009536(plastid);GO:0009741(response to brassinosteroid);GO:0009742(brassinosteroid mediated signaling pathway);GO:0019210(kinase inhibitor activity)	ENOG410YM95(membrane-associated kinase regulator)	K14499	BRI1 kinase inhibitor 1	-	cmo04075(Plant hormone signal transduction)	-	3.41	6.15	4.22	4.8	3.58	4.01	7.17	4.49	2.56	16.81	7.71	15.23
338	TRINITY_DN33799_c0_g1	3290	TRINITY_DN33799_c0_g1_i1;TRINITY_DN33799_c0_g1_i2	coronatine insensitive 1 [Vitis quinquangularis]	COI1	Coronatine-insensitive protein 1 OS=Arabidopsis thaliana GN=COI1 PE=1 SV=1	GO:0004842(ubiquitin-protein transferase activity);GO:0005515(protein binding);GO:0005634(nucleus);GO:0006511(ubiquitin-dependent protein catabolic process);GO:0006952(defense response);GO:0009611(response to wounding);GO:0009625(response to insect);GO:0009641(shade avoidance);GO:0009753(response to jasmonic acid);GO:0009861(jasmonic acid and ethylene-dependent systemic resistance);GO:0009867(jas…	ENOG410XQ54(F-box and leucine-rich repeat protein)	K13463	coronatine-insensitive protein 1	-	vvi04075(Plant hormone signal transduction)	A0A0E0PNA6.1 PF12937.5;F-box-like;	88.98	144.32	103.64	70.1	53.08	38.29	64.81	52.93	54.24	74.8	80.84	94.85
339	TRINITY_DN36919_c1_g1	578	TRINITY_DN36919_c1_g1_i1	PREDICTED: auxin response factor 8 [Vitis vinifera]	ARF8	Auxin response factor 8 OS=Arabidopsis thaliana GN=ARF8 PE=2 SV=2	GO:0003677(DNA binding);GO:0003700(transcription factor activity, sequence-specific DNA binding);GO:0005634(nucleus);GO:0006351(transcription, DNA-templated);GO:0006355(regulation of transcription, DNA-templated);GO:0009733(response to auxin);GO:0009734(auxin-activated signaling pathway);GO:0009908(flower development)	-	K14486	auxin response factor	-	mdm04075(Plant hormone signal transduction)	-	17.18	13.71	10.36	15.69	17.78	12.95	17.22	16.81	15.85	13.16	15.65	18.25
340	TRINITY_DN28533_c1_g1	724	TRINITY_DN28533_c1_g1_i1	PREDICTED: auxin-responsive protein SAUR50-like [Vitis vinifera]	SAUR32	Auxin-responsive protein SAUR32 OS=Arabidopsis thaliana GN=SAUR32 PE=2 SV=1	GO:0003674(molecular_function);GO:0005634(nucleus);GO:0009733(response to auxin)	ENOG410YR0G(Auxin responsive protein)	K14488	SAUR family protein	-	vvi04075(Plant hormone signal transduction)	F6GYM4.1 PF02519.12;Auxin_inducible;	4.68	4.17	4.27	1.56	1.62	0.86	1.48	1.16	2.27	3.22	5.56	3.11
341	TRINITY_DN35997_c2_g9	2591	TRINITY_DN35997_c2_g9_i1;TRINITY_DN35997_c2_g9_i2	PREDICTED: two-component response regulator ARR12 [Vitis vinifera]	RR23	Two-component response regulator ORR23 OS=Oryza sativa subsp. japonica GN=RR23 PE=2 SV=1	GO:0005634(nucleus)	COG0745(regulatoR)	K14491	two-component response regulator ARR-B family	-	vvi04075(Plant hormone signal transduction)	F6GZ31.1 PF00072.22;Response_reg;	15.27	13.35	11.96	23.23	16.57	10.84	18.96	13.99	17.81	25.21	24.19	21.52
342	TRINITY_DN38691_c0_g3	1667	TRINITY_DN38691_c0_g3_i1;TRINITY_DN38691_c0_g3_i2;TRINITY_DN38691_c0_g3_i3;TRINITY_DN38691_c0_g3_i4;TRINITY_DN38691_c0_g3_i5	PREDICTED: vacuolar amino acid transporter 1 [Vitis vinifera]	Slc38a5	Sodium-coupled neutral amino acid transporter 5 OS=Rattus norvegicus GN=Slc38a5 PE=1 SV=1	GO:0003333(amino acid transmembrane transport);GO:0015171(amino acid transmembrane transporter activity)	COG0814(amino acid transport)	K13946	auxin influx carrier (AUX1 LAX family)	-	smo04075(Plant hormone signal transduction)	D7SXB3.1 PF01490.16;Aa_trans;	17.57	10.69	15.27	6.83	27.29	90.46	9.25	6.78	21.37	9.07	12.3	8.69
343	TRINITY_DN36794_c2_g5	1557	TRINITY_DN36794_c2_g5_i1;TRINITY_DN36794_c2_g5_i2	PREDICTED: ethylene-responsive transcription factor RAP2-4 isoform X1 [Vitis vinifera]	RAP2-4	Ethylene-responsive transcription factor RAP2-4 OS=Arabidopsis thaliana GN=RAP2-4 PE=1 SV=1	GO:0003677(DNA binding);GO:0003700(transcription factor activity, sequence-specific DNA binding);GO:0005515(protein binding);GO:0005634(nucleus);GO:0006351(transcription, DNA-templated);GO:0006355(regulation of transcription, DNA-templated);GO:0006970(response to osmotic stress);GO:0009409(response to cold);GO:0009414(response to water deprivation);GO:0009416(response to light stimulus);GO:000961…	ENOG410YGN6(Transcription factor)	K14516	ethylene-responsive transcription factor 1	-	brp04075(Plant hormone signal transduction)	A0A0D2QYD8.1 PF00847.18;AP2;	189	236.55	220.81	85.02	55.8	40.78	79.21	65.29	54.04	123.6	104.93	154.97
344	TRINITY_DN33556_c0_g9	2131	TRINITY_DN33556_c0_g9_i1	PREDICTED: DELLA protein GAI1 [Vitis vinifera]	GAI1	DELLA protein GAI1 OS=Vitis vinifera GN=GAI1 PE=2 SV=1	GO:0003700(transcription factor activity, sequence-specific DNA binding);GO:0005634(nucleus);GO:0006355(regulation of transcription, DNA-templated);GO:0009723(response to ethylene);GO:0009737(response to abscisic acid);GO:0009863(salicylic acid mediated signaling pathway);GO:0009867(jasmonic acid mediated signaling pathway);GO:0009938(negative regulation of gibberellic acid mediated signaling pat…	ENOG410YBFY(DELLA protein)	K14494	DELLA protein	-	vvi04075(Plant hormone signal transduction)	F6HFG4.1 PF03514.12;GRAS;	22.39	43.64	36.21	18.17	5.61	5.64	14.38	9.82	9.07	45.66	24.8	26.52
345	TRINITY_DN15253_c0_g1	2017	TRINITY_DN15253_c0_g1_i1;TRINITY_DN15253_c0_g1_i2;TRINITY_DN15253_c0_g1_i3	PREDICTED: ethylene-responsive transcription factor ABR1 [Vitis vinifera]	ERF110	Ethylene-responsive transcription factor ERF110 OS=Arabidopsis thaliana GN=ERF110 PE=2 SV=2	GO:0003677(DNA binding);GO:0003700(transcription factor activity, sequence-specific DNA binding);GO:0005634(nucleus);GO:0006351(transcription, DNA-templated);GO:0006355(regulation of transcription, DNA-templated);GO:0009873(ethylene-activated signaling pathway);GO:0045893(positive regulation of transcription, DNA-templated);GO:0048510(regulation of timing of transition from vegetative to reproduc…	ENOG411198J(AP2 ERF domain-containing transcription factor)	K14517	ethylene-responsive transcription factor 2	-	aly04075(Plant hormone signal transduction)	B4FQK2.1 PF00847.18;AP2;	3.03	0.95	14.58	22.64	364.34	467.6	37.73	106.46	61.24	1.97	2.31	4.53
346	TRINITY_DN35852_c0_g1	3696	TRINITY_DN35852_c0_g1_i1;TRINITY_DN35852_c0_g1_i2;TRINITY_DN35852_c0_g1_i3;TRINITY_DN35852_c0_g1_i4;TRINITY_DN35852_c0_g1_i5;TRINITY_DN35852_c0_g1_i6	PREDICTED: auxin response factor 2 [Vitis vinifera]	ARF2	Auxin response factor 2 OS=Arabidopsis thaliana GN=ARF2 PE=1 SV=2	GO:0003677(DNA binding);GO:0003700(transcription factor activity, sequence-specific DNA binding);GO:0005515(protein binding);GO:0005634(nucleus);GO:0006351(transcription, DNA-templated);GO:0006355(regulation of transcription, DNA-templated);GO:0008285(negative regulation of cell proliferation);GO:0009734(auxin-activated signaling pathway);GO:0009737(response to abscisic acid);GO:0009911(positive …	ENOG4110RNJ(auxin response factor)	K14486	auxin response factor	-	mtr04075(Plant hormone signal transduction)	F6HWQ3.1 PF02309.14;AUX_IAA;	46.62	81.2	58.37	43.28	36.9	31.65	48.96	36.06	40.74	65.68	67.25	75.58
347	TRINITY_DN27143_c0_g1	302	TRINITY_DN27143_c0_g1_i1	PREDICTED: auxin-responsive protein SAUR21-like [Vitis vinifera]	SAUR23	Auxin-responsive protein SAUR23 OS=Arabidopsis thaliana GN=SAUR23 PE=2 SV=1	GO:0003674(molecular_function);GO:0005739(mitochondrion);GO:0009733(response to auxin)	ENOG4111771(auxin-induced protein)	K14488	SAUR family protein	-	vvi04075(Plant hormone signal transduction)	F6I166.1 PF02519.12;Auxin_inducible;	1.46	3.45	1.59	0.4	0.87	0.53	0.48	0	0	0.53	7.64	2.28
348	TRINITY_DN35115_c1_g4	1375	TRINITY_DN35115_c1_g4_i1;TRINITY_DN35115_c1_g4_i2;TRINITY_DN35115_c1_g4_i3	unnamed protein product, partial [Vitis vinifera]	BHLH128	Transcription factor bHLH128 OS=Arabidopsis thaliana GN=BHLH128 PE=1 SV=1	GO:0001046(core promoter sequence-specific DNA binding);GO:0001228(transcriptional activator activity, RNA polymerase II transcription regulatory region sequence-specific binding);GO:0005634(nucleus);GO:0006366(transcription from RNA polymerase II promoter)	ENOG410YAU7(Transcription factor)	K12126	phytochrome-interacting factor 3	-	mdm04075(Plant hormone signal transduction);mdm04712(Circadian rhythm - plant)	A0A0B0P544.1 PF00010.24;HLH;	34.29	65.93	44.15	26.89	34.77	45.3	27.3	25.37	23.99	61.12	39.62	51.97
349	TRINITY_DN30830_c0_g6	3623	TRINITY_DN30830_c0_g6_i1;TRINITY_DN30830_c0_g6_i2	unnamed protein product, partial [Vitis vinifera]	At5g49980	Transport inhibitor response 1-like protein OS=Arabidopsis thaliana GN=At5g49980 PE=2 SV=1	GO:0000822(inositol hexakisphosphate binding);GO:0009734(auxin-activated signaling pathway)	ENOG410YDP8(LRR)	K14485	transport inhibitor response 1	-	pda04075(Plant hormone signal transduction)	D7LR97.1 PF00646.31;F-box;	40.33	57.19	51.22	36.21	40.58	40.35	29.09	19.54	21.41	67.45	76.98	68.82
350	TRINITY_DN34258_c1_g9	2074	TRINITY_DN34258_c1_g9_i1;TRINITY_DN34258_c1_g9_i2	PREDICTED: DELLA protein GAI [Vitis vinifera]	GAI1	DELLA protein GAI1 OS=Vitis vinifera GN=GAI1 PE=2 SV=1	GO:0003700(transcription factor activity, sequence-specific DNA binding);GO:0005634(nucleus);GO:0006355(regulation of transcription, DNA-templated);GO:0009723(response to ethylene);GO:0009737(response to abscisic acid);GO:0009863(salicylic acid mediated signaling pathway);GO:0009867(jasmonic acid mediated signaling pathway);GO:0009938(negative regulation of gibberellic acid mediated signaling pat…	ENOG410YBFY(DELLA protein)	K14494	DELLA protein	-	vvi04075(Plant hormone signal transduction)	V4ST10.1 PF03514.12;GRAS;	124.45	211.33	210.82	115.57	113.99	145.06	87.38	74.85	81.22	218.78	171.19	138.12
351	TRINITY_DN9211_c0_g1	715	TRINITY_DN9211_c0_g1_i1	auxin-induced protein 22A-like [Vitis vinifera]	AUX22	Auxin-induced protein AUX22 OS=Glycine max GN=AUX22 PE=2 SV=1	GO:0003700(transcription factor activity, sequence-specific DNA binding);GO:0005515(protein binding);GO:0005634(nucleus);GO:0006351(transcription, DNA-templated);GO:0006355(regulation of transcription, DNA-templated);GO:0009630(gravitropism);GO:0009638(phototropism);GO:0009733(response to auxin);GO:0009734(auxin-activated signaling pathway);GO:0080086(stamen filament development)	ENOG4111813(Aux IAA proteins are short-lived transcriptional factors that function as repressors of early auxin response genes at low auxin concentrations. Repression is thought to result from the interaction with auxin response factors (ARFs), proteins that bind to the auxin-responsive promoter element (AuxRE). Formation of heterodimers with ARF proteins may alter their ability to modulate early…	K14484	auxin-responsive protein IAA	-	vvi04075(Plant hormone signal transduction)	E5L881.1 PF02309.14;AUX_IAA;	1.4	0.55	0.31	3.32	1.81	5.18	0.44	0.24	0.19	0.48	1.56	1.74
352	TRINITY_DN8725_c0_g1	327	TRINITY_DN8725_c0_g1_i1	unnamed protein product, partial [Vitis vinifera]	SAUR71	Auxin-responsive protein SAUR71 OS=Arabidopsis thaliana GN=SAUR71 PE=2 SV=1	GO:0005516(calmodulin binding);GO:0005575(cellular_component);GO:0009733(response to auxin)	ENOG410YIHK(auxin-responsive protein)	K14488	SAUR family protein	-	vvi04075(Plant hormone signal transduction)	F6GYM2.1 PF02519.12;Auxin_inducible;	1.18	0	0.32	0.97	1.75	0.86	1.95	1.81	1.63	2.54	2.63	0.92
353	TRINITY_DN36919_c2_g4	2583	TRINITY_DN36919_c2_g4_i1;TRINITY_DN36919_c2_g4_i2;TRINITY_DN36919_c2_g4_i3;TRINITY_DN36919_c2_g4_i4;TRINITY_DN36919_c2_g4_i5;TRINITY_DN36919_c2_g4_i6	PREDICTED: auxin response factor 6 [Vitis vinifera]	ARF17	Auxin response factor 17 OS=Oryza sativa subsp. indica GN=ARF17 PE=3 SV=1	GO:0003677(DNA binding);GO:0003700(transcription factor activity, sequence-specific DNA binding);GO:0005515(protein binding);GO:0005634(nucleus);GO:0006351(transcription, DNA-templated);GO:0006355(regulation of transcription, DNA-templated);GO:0009733(response to auxin);GO:0009734(auxin-activated signaling pathway);GO:0009908(flower development)	ENOG410YA3R(auxin response factor)	K14486	auxin response factor	-	jcu04075(Plant hormone signal transduction)	A0A067G9R0.1 PF02362.19;B3;	29.32	41.12	34.57	23.16	24.64	21.58	30.57	26.41	22.22	44.68	48.05	60.36
354	TRINITY_DN34532_c0_g1	1023	TRINITY_DN34532_c0_g1_i1;TRINITY_DN34532_c0_g1_i2	PREDICTED: auxin response factor 18 [Vitis vinifera]	ARF18	Auxin response factor 18 OS=Oryza sativa subsp. japonica GN=ARF18 PE=2 SV=1	GO:0003677(DNA binding);GO:0003700(transcription factor activity, sequence-specific DNA binding);GO:0005634(nucleus);GO:0006351(transcription, DNA-templated);GO:0006355(regulation of transcription, DNA-templated);GO:0007389(pattern specification process);GO:0009733(response to auxin);GO:0009734(auxin-activated signaling pathway);GO:0035198(miRNA binding);GO:0048829(root cap development);GO:005130…	ENOG410ZZ2C(auxin response factor)	K14486	auxin response factor	-	nnu04075(Plant hormone signal transduction)	A0A078CT97.1 PF02309.14;AUX_IAA;	13.03	13.53	10.63	8.71	7.07	3.91	9.55	7.17	6.7	21.6	28.54	24.55
355	TRINITY_DN31082_c1_g10	975	TRINITY_DN31082_c1_g10_i1	PREDICTED: NAD(P)H-quinone oxidoreductase subunit T, chloroplastic [Vitis vinifera]	ndhT	NAD(P)H-quinone oxidoreductase subunit T, chloroplastic OS=Arabidopsis thaliana GN=ndhT PE=1 SV=1	GO:0005737(cytoplasm);GO:0006457(protein folding);GO:0006810(transport);GO:0009507(chloroplast);GO:0009535(chloroplast thylakoid membrane);GO:0010598(NAD(P)H dehydrogenase complex (plastoquinone));GO:0016021(integral component of membrane);GO:0016491(oxidoreductase activity);GO:0048038(quinone binding);GO:0055114(oxidation-reduction process)	COG0484(ATP binding to DnaK triggers the release of the substrate protein, thus completing the reaction cycle. Several rounds of ATP-dependent interactions between DnaJ, DnaK and GrpE are required for fully efficient folding. Also involved, together with DnaK and GrpE, in the DNA replication of plasmids through activation of initiation proteins (By similarity))	K14431	transcription factor TGA	-	mtr04075(Plant hormone signal transduction)	A5CA95.1 PF00226.29;DnaJ;	3.87	4.5	2.16	2.58	0.96	0.77	3.14	1.85	1.93	3.9	2.93	4.94
356	TRINITY_DN30688_c0_g5	1083	TRINITY_DN30688_c0_g5_i1	hypothetical protein VITISV_011003 [Vitis vinifera]	ERF115	Ethylene-responsive transcription factor ERF115 OS=Arabidopsis thaliana GN=ERF115 PE=1 SV=1	GO:0003677(DNA binding);GO:0003700(transcription factor activity, sequence-specific DNA binding);GO:0005634(nucleus);GO:0006351(transcription, DNA-templated);GO:0006355(regulation of transcription, DNA-templated);GO:0009873(ethylene-activated signaling pathway)	-	K14517	ethylene-responsive transcription factor 2	-	aly04075(Plant hormone signal transduction)	W5BGJ9.1 PF00847.18;AP2;	10.62	0.16	0.31	3.49	2.15	0.11	4.68	8.17	1.45	0.89	0.62	0.35
357	TRINITY_DN15219_c0_g1	590	TRINITY_DN15219_c0_g1_i1	PREDICTED: pathogenesis-related protein PR-1 [Vitis vinifera]	PR-1	Pathogenesis-related protein PR-1 OS=Medicago truncatula GN=PR-1 PE=2 SV=1	GO:0003674(molecular_function);GO:0005576(extracellular region);GO:0008150(biological_process)	COG2340(Scp-like extracellular)	K13449	pathogenesis-related protein 1	-	egu04075(Plant hormone signal transduction);egu04626(Plant-pathogen interaction)	D7SQ43.1 PF00188.24;CAP;	9.86	0.61	2.23	6.54	4.61	1.44	4.73	6.65	3.24	1.54	2.87	0.41
358	TRINITY_DN31776_c1_g5	2019	TRINITY_DN31776_c1_g5_i1	PREDICTED: B3 domain-containing protein Os03g0120900 [Vitis vinifera]	Os03g0120900	B3 domain-containing protein Os03g0120900 OS=Oryza sativa subsp. japonica GN=Os03g0120900 PE=2 SV=1	GO:0003677(DNA binding);GO:0003700(transcription factor activity, sequence-specific DNA binding);GO:0005634(nucleus);GO:0006351(transcription, DNA-templated);GO:0006355(regulation of transcription, DNA-templated);GO:0009908(flower development);GO:0048366(leaf development)	ENOG410YHK7(B3 domain-containing)	K14486	auxin response factor	-	atr04075(Plant hormone signal transduction)	M1AWD5.1 PF02362.19;B3;	0.84	0.64	0.81	2.54	2.25	1.54	2.64	5.09	1.54	0.75	1.02	1.68
359	TRINITY_DN19001_c0_g1	580	TRINITY_DN19001_c0_g1_i1	PREDICTED: basic form of pathogenesis-related protein 1 [Vitis vinifera]	-	Pathogenesis-related protein 1B OS=Nicotiana tabacum PE=2 SV=1	GO:0003674(molecular_function);GO:0005576(extracellular region);GO:0005618(cell wall);GO:0006952(defense response);GO:0009414(response to water deprivation);GO:0009627(systemic acquired resistance);GO:0010266(response to vitamin B1);GO:0048046(apoplast)	COG2340(Scp-like extracellular)	K13449	pathogenesis-related protein 1	-	vvi04075(Plant hormone signal transduction);vvi04626(Plant-pathogen interaction)	A5B847.1 PF00188.24;CAP;	7.83	0.38	0.21	4.34	2.93	0.94	15.06	3.8	9.37	0.13	0.8	1.13
360	TRINITY_DN32052_c0_g6	1772	TRINITY_DN32052_c0_g6_i1	PREDICTED: auxin transporter-like protein 2 [Vitis vinifera]	LAX5	Auxin transporter-like protein 5 OS=Medicago truncatula GN=LAX5 PE=2 SV=1	GO:0003333(amino acid transmembrane transport);GO:0005886(plasma membrane);GO:0015171(amino acid transmembrane transporter activity)	COG0814(amino acid transport)	K13946	auxin influx carrier (AUX1 LAX family)	-	vvi04075(Plant hormone signal transduction)	D7U578.1 PF01490.16;Aa_trans;	9.75	4.99	3.48	9.03	4.45	2.22	4.82	3.26	2.76	4.17	5.94	4.36
361	TRINITY_DN35217_c2_g1	489	TRINITY_DN35217_c2_g1_i1	PREDICTED: receptor-like protein kinase [Jatropha curcas]	TY3B-G	Transposon Ty3-G Gag-Pol polyprotein OS=Saccharomyces cerevisiae (strain ATCC 204508 / S288c) GN=TY3B-G PE=1 SV=3	GO:0000166(nucleotide binding);GO:0000943(retrotransposon nucleocapsid);GO:0003676(nucleic acid binding);GO:0003677(DNA binding);GO:0003723(RNA binding);GO:0003824(catalytic activity);GO:0003887(DNA-directed DNA polymerase activity);GO:0003964(RNA-directed DNA polymerase activity);GO:0004190(aspartic-type endopeptidase activity);GO:0004518(nuclease activity);GO:0004519(endonuclease activity);GO:0…	COG2801(Retrotransposon protein)	K14513	ethylene-insensitive protein 2	-	mdm04075(Plant hormone signal transduction)	A0A061EEG7.1 PF00078.25;RVT_1;	3.16	0.67	0.41	0.14	0.9	1.07	1.13	1.02	0.81	1.41	1.44	1.32
362	TRINITY_DN31972_c1_g6	2304	TRINITY_DN31972_c1_g6_i1;TRINITY_DN31972_c1_g6_i2	PREDICTED: two-component response regulator ORR26 isoform X1 [Vitis vinifera]	RR26	Two-component response regulator ORR26 OS=Oryza sativa subsp. japonica GN=RR26 PE=3 SV=2	GO:0000156(phosphorelay response regulator activity);GO:0000160(phosphorelay signal transduction system);GO:0003677(DNA binding);GO:0003700(transcription factor activity, sequence-specific DNA binding);GO:0005515(protein binding);GO:0005634(nucleus);GO:0006351(transcription, DNA-templated);GO:0006355(regulation of transcription, DNA-templated);GO:0009735(response to cytokinin);GO:0009736(cytokini…	COG0745(regulatoR)	K14491	two-component response regulator ARR-B family	-	vvi04075(Plant hormone signal transduction)	K7LS21.1 PF00072.22;Response_reg;	3.71	2.47	1.93	8.8	16.47	20.25	8.25	6.96	11.49	3.27	5.4	4.1
363	TRINITY_DN30981_c2_g4	337	TRINITY_DN30981_c2_g4_i1	Uncharacterized protein TCM_044240 [Theobroma cacao]	-	-	-	COG2801(Retrotransposon protein)	K14513	ethylene-insensitive protein 2	-	mdm04075(Plant hormone signal transduction)	Q7XRL9.2 PF00078.25;RVT_1;	0.82	0.74	0	0.6	0.65	0.4	0.36	0.33	1.26	2.35	2.02	0.42
364	TRINITY_DN35252_c2_g1	978	TRINITY_DN35252_c2_g1_i1	PREDICTED: auxin-responsive protein SAUR36 [Vitis vinifera]	SAUR36	Auxin-responsive protein SAUR36 OS=Arabidopsis thaliana GN=SAUR36 PE=2 SV=1	GO:0003674(molecular_function);GO:0005739(mitochondrion);GO:0009733(response to auxin)	ENOG410YVYP(auxiN-responsive)	K14488	SAUR family protein	-	vvi04075(Plant hormone signal transduction)	D7TN05.1 PF02519.12;Auxin_inducible;	54.68	37.01	54.77	70.6	154.12	159.03	85.12	117	127.56	18.12	18.53	64.18
365	TRINITY_DN36606_c2_g1	2361	TRINITY_DN36606_c2_g1_i1;TRINITY_DN36606_c2_g1_i2	PREDICTED: probable indole-3-acetic acid-amido synthetase GH3.6 [Vitis vinifera]	GH3.6	Probable indole-3-acetic acid-amido synthetase GH3.6 OS=Oryza sativa subsp. japonica GN=GH3.6 PE=2 SV=2	GO:0009416(response to light stimulus);GO:0009733(response to auxin)	ENOG410YF92(Indole-3-acetic acid-amido synthetase)	K14487	auxin responsive GH3 gene family	-	vvi04075(Plant hormone signal transduction)	D7TP87.1 PF03321.11;GH3;	4.27	4.58	3.78	3.14	2.21	2.77	3.93	2.11	2.68	3.68	3.78	4.51
366	TRINITY_DN27236_c1_g1	1237	TRINITY_DN27236_c1_g1_i1	PREDICTED: auxin-responsive protein SAUR71-like [Vitis vinifera]	-	-	GO:0003674(molecular_function);GO:0009507(chloroplast);GO:0009733(response to auxin)	ENOG410YZHQ(Auxin responsive protein)	K14488	SAUR family protein	-	vvi04075(Plant hormone signal transduction)	F6I1N4.1 PF02519.12;Auxin_inducible;	67.58	85.37	75.54	35.52	68.5	106.6	56.25	30.11	36.36	18.89	19.41	15.31
367	TRINITY_DN26535_c0_g1	363	TRINITY_DN26535_c0_g1_i1	PREDICTED: two-component response regulator ORR26 isoform X1 [Vitis vinifera]	-	-	-	COG0745(regulatoR)	K14491	two-component response regulator ARR-B family	-	vvi04075(Plant hormone signal transduction)	-	0.23	1.84	0.75	0.75	1.9	0.33	0.6	0.55	1.68	2.28	2.01	2.11
368	TRINITY_DN26641_c0_g1	493	TRINITY_DN26641_c0_g1_i1	PREDICTED: ABSCISIC ACID-INSENSITIVE 5-like protein 3 [Vitis vinifera]	ABF1	ABSCISIC ACID-INSENSITIVE 5-like protein 4 OS=Arabidopsis thaliana GN=ABF1 PE=1 SV=1	GO:0003677(DNA binding);GO:0003700(transcription factor activity, sequence-specific DNA binding);GO:0005634(nucleus);GO:0006351(transcription, DNA-templated);GO:0006355(regulation of transcription, DNA-templated);GO:0009738(abscisic acid-activated signaling pathway);GO:0043565(sequence-specific DNA binding)	ENOG41113UB(Basic region leucine zipper)	K14432	ABA responsive element binding factor	-	vvi04075(Plant hormone signal transduction)	-	1.37	0.99	0.54	0.68	2.06	2.47	1.92	0.86	0.34	1.04	0.88	1.49
369	TRINITY_DN30384_c0_g1	1316	TRINITY_DN30384_c0_g1_i1;TRINITY_DN30384_c0_g1_i2;TRINITY_DN30384_c0_g1_i3	unnamed protein product, partial [Vitis vinifera]	UNE12	Transcription factor UNE12 OS=Arabidopsis thaliana GN=UNE12 PE=2 SV=2	GO:0001046(core promoter sequence-specific DNA binding);GO:0001228(transcriptional activator activity, RNA polymerase II transcription regulatory region sequence-specific binding);GO:0005634(nucleus);GO:0006366(transcription from RNA polymerase II promoter)	ENOG410YBM7(Transcription factor)	K12126	phytochrome-interacting factor 3	-	smo04075(Plant hormone signal transduction);smo04712(Circadian rhythm - plant)	M5WIQ2.1 PF00010.24;HLH;	35.04	27.14	17.36	32.34	45.07	30.74	31.13	33.72	31.68	19.78	32.17	30.08
370	TRINITY_DN28822_c0_g2	215	TRINITY_DN28822_c0_g2_i1	PREDICTED: auxin-responsive protein SAUR50 [Vitis vinifera]	-	-	GO:0003674(molecular_function);GO:0005575(cellular_component);GO:0009733(response to auxin)	ENOG4111EEH(Auxin responsive protein)	K14488	SAUR family protein	-	vvi04075(Plant hormone signal transduction)	D7SND5.1 PF02519.12;Auxin_inducible;	0	0	2.15	5.38	2.32	0	0	5.94	3.64	0	0	0
371	TRINITY_DN36524_c0_g4	2058	TRINITY_DN36524_c0_g4_i1;TRINITY_DN36524_c0_g4_i2;TRINITY_DN36524_c0_g4_i3;TRINITY_DN36524_c0_g4_i4;TRINITY_DN36524_c0_g4_i5;TRINITY_DN36524_c0_g4_i6	PREDICTED: metal transporter Nramp5 [Vitis vinifera]	NRAMP5	Metal transporter Nramp5 OS=Oryza sativa subsp. japonica GN=NRAMP5 PE=2 SV=1	GO:0005381(iron ion transmembrane transporter activity);GO:0034755(iron ion transmembrane transport)	COG1914(H( )-stimulated, divalent metal cation uptake system (By similarity))	K14513	ethylene-insensitive protein 2	-	nnu04075(Plant hormone signal transduction)	D7UDN6.1 PF01566.16;Nramp;	6.43	6.97	5	6.67	7.08	4.64	3.39	4.59	4.33	10.87	12.35	9.48
372	TRINITY_DN27143_c0_g2	264	TRINITY_DN27143_c0_g2_i1	PREDICTED: auxin-responsive protein SAUR21 [Vitis vinifera]	-	Auxin-induced protein 10A5 OS=Glycine max PE=2 SV=1	GO:0005887(integral component of plasma membrane);GO:0009705(plant-type vacuole membrane);GO:0009992(cellular water homeostasis);GO:0015250(water channel activity);GO:0015254(glycerol channel activity);GO:0034220(ion transmembrane transport);GO:0042807(central vacuole)	ENOG4111771(auxin-induced protein)	K14488	SAUR family protein	-	vvi04075(Plant hormone signal transduction)	F6I159.1 PF02519.12;Auxin_inducible;	1.59	5.05	2.34	3.52	1.9	6.27	4.28	1.32	2.96	1.54	2.41	3.35
373	TRINITY_DN19702_c0_g1	1030	TRINITY_DN19702_c0_g1_i1	hypothetical protein VITISV_023017 [Vitis vinifera]	STS14	STS14 protein OS=Solanum tuberosum GN=STS14 PE=2 SV=1	GO:0003674(molecular_function);GO:0005576(extracellular region);GO:0008150(biological_process)	COG2340(Scp-like extracellular)	K13449	pathogenesis-related protein 1	-	zma04075(Plant hormone signal transduction);zma04626(Plant-pathogen interaction)	B9HEL1.1 PF00188.24;CAP;	19.24	27.84	29.83	28.69	20.46	29.38	35.42	16.22	22.23	62.29	67.28	31.4
374	TRINITY_DN37238_c1_g2	2611	TRINITY_DN37238_c1_g2_i1;TRINITY_DN37238_c1_g2_i2;TRINITY_DN37238_c1_g2_i3;TRINITY_DN37238_c1_g2_i4	transcription factor APETALA2 [Vitis vinifera]	AP2	Floral homeotic protein APETALA 2 OS=Arabidopsis thaliana GN=AP2 PE=1 SV=1	GO:0003677(DNA binding);GO:0003700(transcription factor activity, sequence-specific DNA binding);GO:0005634(nucleus);GO:0006351(transcription, DNA-templated);GO:0006355(regulation of transcription, DNA-templated);GO:0009908(flower development);GO:0010073(meristem maintenance);GO:0010093(specification of floral organ identity);GO:0019953(sexual reproduction);GO:0030154(cell differentiation);GO:004…	ENOG410YBZ8(floral homeotic protein APETALA)	K14516	ethylene-responsive transcription factor 1	-	sita04075(Plant hormone signal transduction)	A0A067G3U2.1 PF00847.18;AP2;	10.71	13.77	8.71	7.58	4.75	4.17	9.28	6.24	5.65	13.26	14.51	13.57
375	TRINITY_DN29252_c0_g1	1442	TRINITY_DN29252_c0_g1_i1	PREDICTED: transcription factor SPATULA [Vitis vinifera]	SPT	Transcription factor SPATULA OS=Arabidopsis thaliana GN=SPT PE=1 SV=1	GO:0003677(DNA binding);GO:0003700(transcription factor activity, sequence-specific DNA binding);GO:0005515(protein binding);GO:0005634(nucleus);GO:0006351(transcription, DNA-templated);GO:0006355(regulation of transcription, DNA-templated);GO:0007623(circadian rhythm);GO:0009409(response to cold);GO:0009908(flower development);GO:0010114(response to red light);GO:0010154(fruit development);GO:00…	ENOG410YQY7(Transcription factor)	K12126	phytochrome-interacting factor 3	-	ppp04075(Plant hormone signal transduction);ppp04712(Circadian rhythm - plant)	V4LRY7.1 PF00010.24;HLH;	6.21	4.03	2.56	1.45	2.09	0.79	4.86	5.51	3.35	4.51	4.58	4.22
376	TRINITY_DN29837_c0_g1	2067	TRINITY_DN29837_c0_g1_i1;TRINITY_DN29837_c0_g1_i2	unnamed protein product, partial [Vitis vinifera]	GH3.5	Jasmonic acid-amido synthetase JAR1 OS=Oryza sativa subsp. japonica GN=GH3.5 PE=2 SV=1	GO:0009416(response to light stimulus);GO:0009733(response to auxin)	ENOG410XQH0(Indole-3-acetic acid-amido synthetase)	K14506	jasmonic acid-amino synthetase	-	vvi04075(Plant hormone signal transduction)	D7UCL7.1 PF03321.11;GH3;	38.71	38.2	32.79	13.29	16.13	19.05	25.31	15.45	19.85	41.43	40.04	32.07
377	TRINITY_DN31472_c0_g5	1997	TRINITY_DN31472_c0_g5_i1;TRINITY_DN31472_c0_g5_i2;TRINITY_DN31472_c0_g5_i3;TRINITY_DN31472_c0_g5_i4;TRINITY_DN31472_c0_g5_i5;TRINITY_DN31472_c0_g5_i6;TRINITY_DN31472_c0_g5_i7;TRINITY_DN31472_c0_g5_i8	ripening-related bZIP protein-like [Vitis vinifera]	ABF2	ABSCISIC ACID-INSENSITIVE 5-like protein 5 OS=Arabidopsis thaliana GN=ABF2 PE=1 SV=1	GO:0003677(DNA binding);GO:0003700(transcription factor activity, sequence-specific DNA binding);GO:0005515(protein binding);GO:0005634(nucleus);GO:0006351(transcription, DNA-templated);GO:0006355(regulation of transcription, DNA-templated);GO:0009414(response to water deprivation);GO:0009651(response to salt stress);GO:0009737(response to abscisic acid);GO:0009738(abscisic acid-activated signali…	ENOG410YB2M(Transcription factor)	K14432	ABA responsive element binding factor	-	vvi04075(Plant hormone signal transduction)	B9GNV5.1 PF00170.19;bZIP_1;	22.41	16.44	11.58	26.6	51.44	51.51	34.52	39.4	53.7	38.43	29.79	36.75
378	TRINITY_DN35428_c1_g5	1985	TRINITY_DN35428_c1_g5_i1;TRINITY_DN35428_c1_g5_i2;TRINITY_DN35428_c1_g5_i3;TRINITY_DN35428_c1_g5_i4;TRINITY_DN35428_c1_g5_i5	PREDICTED: ribulose-1,5 bisphosphate carboxylase/oxygenase large subunit N-methyltransferase, chloroplastic [Vitis vinifera]	-	-	GO:0016279(protein-lysine N-methyltransferase activity);GO:0018026(peptidyl-lysine monomethylation)	ENOG410Y7DR(set domain containing)	K14484	auxin-responsive protein IAA	-	bna04075(Plant hormone signal transduction)	D7TD93.1 PF00856.26;SET;	15.89	16.71	7.1	17.34	13.92	10.64	12.68	11.43	13.8	19.39	22.19	20.99
379	TRINITY_DN20973_c0_g1	368	TRINITY_DN20973_c0_g1_i1	PREDICTED: metal transporter Nramp5 isoform X1 [Vitis vinifera]	NRAMP5	Metal transporter Nramp5 OS=Oryza sativa subsp. japonica GN=NRAMP5 PE=2 SV=1	GO:0005381(iron ion transmembrane transporter activity);GO:0034755(iron ion transmembrane transport)	COG1914(H( )-stimulated, divalent metal cation uptake system (By similarity))	K14513	ethylene-insensitive protein 2	-	atr04075(Plant hormone signal transduction)	U5GSE7.1 PF01566.16;Nramp;	1.55	1.19	0.24	1.7	0.79	0	0.29	0.8	0.2	0.94	2.27	0.68
380	TRINITY_DN35842_c0_g8	2529	TRINITY_DN35842_c0_g8_i1	PREDICTED: scarecrow-like protein 21 [Vitis vinifera]	SCL13	Scarecrow-like protein 13 OS=Arabidopsis thaliana GN=SCL13 PE=2 SV=2	GO:0003700(transcription factor activity, sequence-specific DNA binding);GO:0005634(nucleus);GO:0006355(regulation of transcription, DNA-templated);GO:0043565(sequence-specific DNA binding)	ENOG411183F(Scarecrow-like protein)	K14494	DELLA protein	-	ppp04075(Plant hormone signal transduction)	F6HRV6.1 PF03514.12;GRAS;	116.04	103.64	95.74	244.27	152.43	140.36	223.97	250.57	223.56	10.79	15.86	139.49
381	TRINITY_DN28757_c0_g2	3028	TRINITY_DN28757_c0_g2_i1;TRINITY_DN28757_c0_g2_i2	PREDICTED: scarecrow-like protein 14 [Vitis vinifera]	SCL14	Scarecrow-like protein 14 OS=Arabidopsis thaliana GN=SCL14 PE=2 SV=2	GO:0003700(transcription factor activity, sequence-specific DNA binding);GO:0005634(nucleus);GO:0006355(regulation of transcription, DNA-templated);GO:0043565(sequence-specific DNA binding)	ENOG410YMPH(transcription, DNA-dependent)	K14494	DELLA protein	-	ppp04075(Plant hormone signal transduction)	F6HNW3.1 PF03514.12;GRAS;	7.41	7.27	6.41	18.39	34.32	35.73	22.83	26.47	23.37	4.55	4.78	15.55
382	TRINITY_DN22885_c0_g1	516	TRINITY_DN22885_c0_g1_i1	PREDICTED: MLP-like protein 423 [Vitis vinifera]	MLP423	MLP-like protein 423 OS=Arabidopsis thaliana GN=MLP423 PE=2 SV=1	GO:0006952(defense response);GO:0009507(chloroplast);GO:0009607(response to biotic stimulus);GO:0016020(membrane)	ENOG410YSJN(MLP-like protein)	K14496	abscisic acid receptor PYR/PYL family	-	thj04075(Plant hormone signal transduction)	D7TNN1.1 PF00407.17;Bet_v_1;	0.46	0.61	0.63	2.5	4.77	6.19	0.59	0.79	1.69	3.53	0.49	0.68
383	TRINITY_DN34248_c0_g4	3139	TRINITY_DN34248_c0_g4_i1;TRINITY_DN34248_c0_g4_i2;TRINITY_DN34248_c0_g4_i3;TRINITY_DN34248_c0_g4_i4;TRINITY_DN34248_c0_g4_i5;TRINITY_DN34248_c0_g4_i6	PREDICTED: transcription factor EGL1 [Vitis vinifera]	GL3	Transcription factor GLABRA 3 OS=Arabidopsis thaliana GN=GL3 PE=1 SV=1	GO:0001708(cell fate specification);GO:0003677(DNA binding);GO:0003700(transcription factor activity, sequence-specific DNA binding);GO:0005515(protein binding);GO:0005634(nucleus);GO:0006351(transcription, DNA-templated);GO:0006355(regulation of transcription, DNA-templated);GO:0007275(multicellular organism development);GO:0009957(epidermal cell fate specification);GO:0010091(trichome branching…	ENOG410Z2WK(Transcription factor)	K12126	phytochrome-interacting factor 3	-	vra04075(Plant hormone signal transduction);vra04712(Circadian rhythm - plant)	F6HUC4.1 PF14215.4;bHLH-MYC_N;	11.88	9.15	5.63	15.64	14.31	7.44	12.92	10.67	8.44	9.26	10.77	11.07
384	TRINITY_DN35634_c3_g1	2672	TRINITY_DN35634_c3_g1_i1;TRINITY_DN35634_c3_g1_i2	PREDICTED: phosphate transporter PHO1 homolog 1 [Vitis vinifera]	PHO1-H1	Phosphate transporter PHO1 homolog 1 OS=Arabidopsis thaliana GN=PHO1-H1 PE=2 SV=1	GO:0005802(trans-Golgi network);GO:0005886(plasma membrane)	COG5409(Xenotropic and polytropic retrovirus receptor 1)	K14514	ethylene-insensitive protein 3	-	smo04075(Plant hormone signal transduction)	D7T9D4.1 PF03124.12;EXS;	6.3	5.92	2.5	1.57	1.26	0.91	3.14	1.01	2.32	3.95	3.47	2.82
385	TRINITY_DN31914_c0_g3	1191	TRINITY_DN31914_c0_g3_i1	PREDICTED: abscisic acid receptor PYL4 [Vitis vinifera]	PYL4	Abscisic acid receptor PYL4 OS=Arabidopsis thaliana GN=PYL4 PE=1 SV=1	GO:0004864(protein phosphatase inhibitor activity);GO:0004872(receptor activity);GO:0005634(nucleus);GO:0005737(cytoplasm);GO:0009738(abscisic acid-activated signaling pathway);GO:0010427(abscisic acid binding);GO:0080163(regulation of protein serine/threonine phosphatase activity)	ENOG4111MYF(abscisic acid receptor)	K14496	abscisic acid receptor PYR/PYL family	-	vvi04075(Plant hormone signal transduction)	B9SL06.1 PF10604.7;Polyketide_cyc2;	16.77	20.04	20.34	10.82	5.69	3.74	11.05	8.29	4.13	16.68	10.94	6.92
386	TRINITY_DN38328_c0_g5	1669	TRINITY_DN38328_c0_g5_i1;TRINITY_DN38328_c0_g5_i2	PREDICTED: sucrose-phosphatase 1 [Vitis vinifera]	SPP1	Sucrose-phosphatase 1 OS=Nicotiana tabacum GN=SPP1 PE=2 SV=1	GO:0000287(magnesium ion binding);GO:0005634(nucleus);GO:0005737(cytoplasm);GO:0005829(cytosol);GO:0005986(sucrose biosynthetic process);GO:0009506(plasmodesma);GO:0046686(response to cadmium ion);GO:0050307(sucrose-phosphate phosphatase activity)	COG0561(,hydrolase)	K14514	ethylene-insensitive protein 3	-	smo04075(Plant hormone signal transduction)	A5BUI1.1 PF05116.11;S6PP;	17.76	18.1	12.7	11.49	11.06	7.78	13.59	11.12	12.32	18.3	19.73	19.28
387	TRINITY_DN31654_c0_g5	1608	TRINITY_DN31654_c0_g5_i1;TRINITY_DN31654_c0_g5_i2;TRINITY_DN31654_c0_g5_i3;TRINITY_DN31654_c0_g5_i4;TRINITY_DN31654_c0_g5_i5;TRINITY_DN31654_c0_g5_i6	unnamed protein product, partial [Vitis vinifera]	GAT1	GABA transporter 1 OS=Arabidopsis thaliana GN=GAT1 PE=1 SV=1	GO:0003333(amino acid transmembrane transport);GO:0015171(amino acid transmembrane transporter activity)	COG0814(amino acid transport)	K13946	auxin influx carrier (AUX1 LAX family)	-	pxb04075(Plant hormone signal transduction)	F6GW57.1 PF01490.16;Aa_trans;	9.18	6.34	4.06	5.7	90.05	91.29	9.17	16.41	12.06	11.63	5.01	7.21
388	TRINITY_DN31935_c1_g1	928	TRINITY_DN31935_c1_g1_i1	PREDICTED: transcription factor BEE 3 [Vitis vinifera]	BEE3	Transcription factor BEE 3 OS=Arabidopsis thaliana GN=BEE3 PE=2 SV=1	GO:0003677(DNA binding);GO:0003700(transcription factor activity, sequence-specific DNA binding);GO:0005515(protein binding);GO:0005634(nucleus);GO:0006351(transcription, DNA-templated);GO:0006355(regulation of transcription, DNA-templated);GO:0046983(protein dimerization activity)	ENOG410YIJY(Transcription factor)	K12126	phytochrome-interacting factor 3	-	pper04075(Plant hormone signal transduction);pper04712(Circadian rhythm - plant)	M1A3B8.1 PF00010.24;HLH;	0.95	0.39	0.87	0.7	0.71	1.87	0.44	0.61	0.41	3.08	3.04	2.61
389	TRINITY_DN31670_c1_g4	1731	TRINITY_DN31670_c1_g4_i1	PREDICTED: regulatory protein NPR5 [Vitis vinifera]	NPR5	Regulatory protein NPR5 OS=Arabidopsis thaliana GN=NPR5 PE=1 SV=1	GO:0005515(protein binding);GO:0005634(nucleus);GO:0005737(cytoplasm);GO:0009864(induced systemic resistance, jasmonic acid mediated signaling pathway);GO:0009944(polarity specification of adaxial/abaxial axis);GO:0009954(proximal/distal pattern formation);GO:0010227(floral organ abscission);GO:0010254(nectary development);GO:0010434(bract formation);GO:0010582(floral meristem determinacy);GO:001…	COG0666(Ankyrin Repeat)	K14508	regulatory protein NPR1	-	vvi04075(Plant hormone signal transduction)	F6HLP4.1 PF00651.29;BTB;	23.27	35.28	28.95	21.79	15.24	11.37	16.34	12.84	14.38	26.29	32.13	30.1
390	TRINITY_DN37937_c1_g8	1075	TRINITY_DN37937_c1_g8_i1;TRINITY_DN37937_c1_g8_i2;TRINITY_DN37937_c1_g8_i3	PREDICTED: auxin response factor 1 isoform X2 [Vitis vinifera]	ARF7	Auxin response factor 7 OS=Oryza sativa subsp. japonica GN=ARF7 PE=2 SV=1	GO:0003677(DNA binding);GO:0003700(transcription factor activity, sequence-specific DNA binding);GO:0005515(protein binding);GO:0005634(nucleus);GO:0006351(transcription, DNA-templated);GO:0006355(regulation of transcription, DNA-templated);GO:0009733(response to auxin);GO:0009734(auxin-activated signaling pathway);GO:0010150(leaf senescence);GO:0042802(identical protein binding);GO:0045892(negat…	-	K14486	auxin response factor	-	vvi04075(Plant hormone signal transduction)	F6GVY5.1 PF02309.14;AUX_IAA;	168.93	247.69	161.32	285.71	279.42	282.63	238.15	248.41	192.15	336.69	290.74	327.24
391	TRINITY_DN25544_c0_g1	1537	TRINITY_DN25544_c0_g1_i1	PREDICTED: protein SHORT-ROOT [Vitis vinifera]	SHR	Protein SHORT-ROOT OS=Arabidopsis thaliana GN=SHR PE=1 SV=1	GO:0003700(transcription factor activity, sequence-specific DNA binding);GO:0005634(nucleus);GO:0006355(regulation of transcription, DNA-templated);GO:0043565(sequence-specific DNA binding)	ENOG41116YR(Transcription factor)	K14494	DELLA protein	-	ppp04075(Plant hormone signal transduction)	D7SPV9.1 PF03514.12;GRAS;	3.2	4.72	3.37	1.72	0.31	0.26	2.34	0.97	1.86	1.46	2.57	1.88
392	TRINITY_DN30913_c0_g1	1263	TRINITY_DN30913_c0_g1_i1;TRINITY_DN30913_c0_g1_i2;TRINITY_DN30913_c0_g1_i3;TRINITY_DN30913_c0_g1_i4;TRINITY_DN30913_c0_g1_i5;TRINITY_DN30913_c0_g1_i6	PREDICTED: cyclin-D2-1 [Vitis vinifera]	CYCD1-1	Cyclin-D1-1 OS=Arabidopsis thaliana GN=CYCD1-1 PE=1 SV=3	GO:0005515(protein binding);GO:0005634(nucleus);GO:0007049(cell cycle);GO:0016538(cyclin-dependent protein serine/threonine kinase regulator activity);GO:0051301(cell division);GO:0051726(regulation of cell cycle)	ENOG410XRKC((DC) complex that phosphorylates and inhibits members of the retinoblastoma (RB) protein family including RB1 and regulates the cell-cycle during G(1) S transition. Phosphorylation of RB1 allows dissociation of the transcription factor E2F from the RB E2F complex and the subsequent transcription of E2F target genes which are responsible for the progression through the G(1) phase. Hypo…	K14505	cyclin D3, plant	-	rcu04075(Plant hormone signal transduction)	D7SXN5.1 PF00134.21;Cyclin_N;	6.92	4.79	3.24	47.07	34.13	12.73	27.96	30.63	16.31	20.65	26.28	29.74
393	TRINITY_DN34659_c0_g6	2329	TRINITY_DN34659_c0_g6_i1	PREDICTED: scarecrow-like protein 4 [Vitis vinifera]	SCL4	Scarecrow-like protein 4 OS=Arabidopsis thaliana GN=SCL4 PE=2 SV=1	GO:0003700(transcription factor activity, sequence-specific DNA binding);GO:0005634(nucleus);GO:0006355(regulation of transcription, DNA-templated);GO:0043565(sequence-specific DNA binding)	ENOG410YBEM(Scarecrow-like protein)	K14494	DELLA protein	-	aly04075(Plant hormone signal transduction)	A0A067KR64.1 PF03514.12;GRAS;	141.49	208.11	192.7	118.15	43.92	18.55	93.64	81.57	76.29	23.74	35.21	107.88
394	TRINITY_DN34532_c0_g2	2363	TRINITY_DN34532_c0_g2_i1	PREDICTED: auxin response factor 18 isoform X1 [Vitis vinifera]	ARF18	Auxin response factor 18 OS=Oryza sativa subsp. japonica GN=ARF18 PE=2 SV=1	GO:0003677(DNA binding);GO:0003700(transcription factor activity, sequence-specific DNA binding);GO:0005634(nucleus);GO:0006351(transcription, DNA-templated);GO:0006355(regulation of transcription, DNA-templated);GO:0007389(pattern specification process);GO:0009734(auxin-activated signaling pathway);GO:0009738(abscisic acid-activated signaling pathway);GO:0009743(response to carbohydrate);GO:0010…	ENOG410ZZ2C(auxin response factor)	K14486	auxin response factor	-	tcc04075(Plant hormone signal transduction)	B9HUF7.2 PF02362.19;B3;	19.44	28.95	16.19	15.89	14.2	6.05	16.95	11.89	16.72	22.98	27.04	25.06
395	TRINITY_DN30828_c2_g3	538	TRINITY_DN30828_c2_g3_i1	hypothetical protein VITISV_029348 [Vitis vinifera]	-	-	GO:0000243(commitment complex);GO:0000395(mRNA 5'-splice site recognition);GO:0005685(U1 snRNP);GO:0030627(pre-mRNA 5'-splice site binding);GO:0071004(U2-type prespliceosome)	ENOG410XPVR(PRP39 pre-mRNA processing factor 39 homolog (S. cerevisiae))	-	-	-	-	-	3.25	3.06	0.82	0.12	0.38	0.46	0.41	1.35	0.32	2.48	0.46	1.5
396	TRINITY_DN38218_c0_g6	329	TRINITY_DN38218_c0_g6_i1	-	-	-	-	-	-	-	-	-	-	0.29	0.39	0.32	0.32	0	1.69	0	0	0.8	0.42	3.45	1.81
397	TRINITY_DN13330_c1_g1	311	TRINITY_DN13330_c1_g1_i1	hypothetical protein VITISV_023344 [Vitis vinifera]	-	-	-	-	-	-	-	-	-	3.03	2.27	0.37	1.48	0	0	1.34	0	0	0.48	3.52	0
398	TRINITY_DN14054_c0_g1	568	TRINITY_DN14054_c0_g1_i1	-	PDLIM7	PDZ and LIM domain protein 7 OS=Bos taurus GN=PDLIM7 PE=2 SV=1	GO:0001503(ossification);GO:0005737(cytoplasm);GO:0005856(cytoskeleton);GO:0007275(multicellular organism development);GO:0008270(zinc ion binding);GO:0030154(cell differentiation)	ENOG410XRD4(PDZ and LIM domain)	-	-	-	-	I3N7M9.1 PF00595.22;PDZ;	4.14	0	0	1.82	0	0	0	0	0	0	0	0
399	TRINITY_DN32532_c0_g1	309	TRINITY_DN32532_c0_g1_i1	-	-	-	-	-	-	-	-	-	-	0	0.46	0.37	1.88	3.66	0.5	0	1.69	0	1.48	1.02	3.22
400	TRINITY_DN30464_c0_g1	296	TRINITY_DN30464_c0_g1_i1	PREDICTED: putative oxidoreductase C1F5.03c [Vitis vinifera]	-	-	-	COG0665(Catalyzes the last two steps in the biosynthesis of 5- methylaminomethyl-2-thiouridine (mnm(5)s(2)U) at the wobble position (U34) in tRNA. Catalyzes the FAD-dependent demodification of cmnm(5)s(2)U34 to nm(5)s(2)U34, followed by the transfer of a methyl group from S-adenosyl-L-methionine to nm(5)s(2)U34, to form mnm(5)s(2)U34 (By similarity))	-	-	-	-	F6HSY8.1 PF01266.22;DAO;	2.69	4.16	6.31	4.66	5.49	1.69	2.56	5.71	6.74	2.78	2.31	10.87
401	TRINITY_DN31872_c1_g1	565	TRINITY_DN31872_c1_g1_i1	PREDICTED: uncharacterized protein LOC100853176 [Vitis vinifera]	-	-	-	-	-	-	-	-	F6H7Y3.1 PF14368.4;LTP_2;	18.01	1.32	1.63	10.67	19.84	1.26	13.43	17.34	4.75	5.24	6.02	3.82
402	TRINITY_DN36412_c0_g2	507	TRINITY_DN36412_c0_g2_i1;TRINITY_DN36412_c0_g2_i2;TRINITY_DN36412_c0_g2_i3;TRINITY_DN36412_c0_g2_i4;TRINITY_DN36412_c0_g2_i5;TRINITY_DN36412_c0_g2_i6;TRINITY_DN36412_c0_g2_i7;TRINITY_DN36412_c0_g2_i8	-	-	-	-	-	-	-	-	-	-	27.43	18.4	10.94	6.69	4.89	2.92	14.61	10.27	7.96	14.77	24.09	25.94
403	TRINITY_DN8779_c0_g1	206	TRINITY_DN8779_c0_g1_i1	-	-	-	-	-	-	-	-	-	-	0	2.98	2.43	1.22	0	0	0	6.67	0	0	0	13.58
404	TRINITY_DN37889_c1_g1	1183	TRINITY_DN37889_c1_g1_i1;TRINITY_DN37889_c1_g1_i2;TRINITY_DN37889_c1_g1_i3;TRINITY_DN37889_c1_g1_i4;TRINITY_DN37889_c1_g1_i5;TRINITY_DN37889_c1_g1_i6;TRINITY_DN37889_c1_g1_i7;TRINITY_DN37889_c1_g1_i8;TRINITY_DN37889_c1_g1_i9	hypothetical protein VITISV_030223 [Vitis vinifera]	GDPD4	Glycerophosphodiester phosphodiesterase GDPD4 OS=Arabidopsis thaliana GN=GDPD4 PE=2 SV=1	GO:0005886(plasma membrane);GO:0006071(glycerol metabolic process);GO:0006629(lipid metabolic process);GO:0008889(glycerophosphodiester phosphodiesterase activity);GO:0016021(integral component of membrane)	COG0584(glycerophosphoryl diester phosphodiesterase)	-	-	-	-	D7SMX5.1 PF03009.15;GDPD;	7.97	6.87	5.33	5.3	10.19	7.37	8.92	5.55	6.92	8.13	6.81	7.75
405	TRINITY_DN38785_c0_g4	302	TRINITY_DN38785_c0_g4_i1	-	-	-	-	-	-	-	-	-	-	1.09	0.98	0.4	0	1.3	0	0.97	0.45	0.34	2.1	4.36	3.43
406	TRINITY_DN40808_c0_g1	958	TRINITY_DN40808_c0_g1_i1	PREDICTED: uncharacterized protein LOC100243770 [Vitis vinifera]	-	-	GO:0003674(molecular_function);GO:0005634(nucleus);GO:0008150(biological_process)	ENOG410YTTI(NA)	-	-	-	-	-	3.88	1.06	0.67	5.8	4.73	1.71	2.86	3.57	2.47	0.58	2.62	1.85
407	TRINITY_DN33633_c0_g7	670	TRINITY_DN33633_c0_g7_i1	-	-	-	-	-	-	-	-	-	-	12.68	13.28	5.61	1.49	3.35	3.33	8.08	3.29	4.58	5.72	5.79	9
408	TRINITY_DN7305_c0_g1	205	TRINITY_DN7305_c0_g1_i1	-	-	-	-	-	-	-	-	-	-	2.22	6.03	0	0	0	0	0	0	0	4.82	3.33	0
409	TRINITY_DN31169_c0_g6	747	TRINITY_DN31169_c0_g6_i1;TRINITY_DN31169_c0_g6_i2	PREDICTED: probable WRKY transcription factor 50 [Vitis vinifera]	WRKY50	Probable WRKY transcription factor 50 OS=Arabidopsis thaliana GN=WRKY50 PE=2 SV=1	GO:0003700(transcription factor activity, sequence-specific DNA binding);GO:0005634(nucleus);GO:0006351(transcription, DNA-templated);GO:0006355(regulation of transcription, DNA-templated);GO:0009867(jasmonic acid mediated signaling pathway);GO:0043565(sequence-specific DNA binding);GO:0050832(defense response to fungus)	ENOG410YQZM(WRKY transcription factor)	K18835	WRKY transcription factor 2	-	pxb04626(Plant-pathogen interaction)	A0A059CLX9.1 PF03106.13;WRKY;	8.94	3.18	4.46	10.75	15.67	11.57	29.03	22.06	25.07	1.35	2.8	1.69
410	TRINITY_DN26254_c0_g1	425	TRINITY_DN26254_c0_g1_i1;TRINITY_DN26254_c0_g1_i2;TRINITY_DN26254_c0_g1_i3;TRINITY_DN26254_c0_g1_i4;TRINITY_DN26254_c0_g1_i5;TRINITY_DN26254_c0_g1_i6	-	-	-	-	-	-	-	-	-	-	18.52	0	0	4.87	0.86	0	1.14	9.9	4.02	0.51	1.47	0.7
411	TRINITY_DN14004_c0_g1	1008	TRINITY_DN14004_c0_g1_i1;TRINITY_DN14004_c0_g1_i2	PREDICTED: V-type proton ATPase subunit F [Vitis vinifera]	VHA-F	V-type proton ATPase subunit F OS=Arabidopsis thaliana GN=VHA-F PE=2 SV=1	GO:0016020(membrane);GO:0042625(ATPase coupled ion transmembrane transporter activity)	COG1436(Subunit of the peripheral V1 complex of vacuolar ATPase essential for assembly or catalytic function. V-ATPase is responsible for acidifying a variety of intracellular compartments in eukaryotic cells (By similarity))	K02151	V-type H+-transporting ATPase subunit F	-	vvi00190(Oxidative phosphorylation);vvi04145(Phagosome)	A0A0J8C9K8.1 PF01990.15;ATP-synt_F;	50.76	46.92	41.99	57.2	119.2	117.24	62.88	55.74	73.55	94.88	101.57	94.21
412	TRINITY_DN33397_c0_g9	224	TRINITY_DN33397_c0_g9_i1	-	-	-	-	-	-	-	-	-	-	0.86	2.34	0	1.9	0	3.81	4.64	1.06	2.42	0	0	9.43
413	TRINITY_DN35843_c0_g1	3626	TRINITY_DN35843_c0_g1_i1	unnamed protein product, partial [Vitis vinifera]	At4g27190	Disease resistance protein At4g27190 OS=Arabidopsis thaliana GN=At4g27190 PE=2 SV=1	GO:0005524(ATP binding);GO:0005739(mitochondrion);GO:0006952(defense response);GO:0043531(ADP binding)	COG4886(leucine Rich Repeat)	K13459	disease resistance protein RPS2	-	vvi04626(Plant-pathogen interaction)	F6HK28.1 PF00931.20;NB-ARC;	7.57	8.56	4.98	6.63	4.81	4.88	6.58	5.08	5.39	4.79	6.28	6.17
414	TRINITY_DN25889_c0_g1	863	TRINITY_DN25889_c0_g1_i1;TRINITY_DN25889_c0_g1_i2	-	-	-	-	-	-	-	-	-	-	1.08	0.93	1.87	2.68	2.76	0.23	4.85	2.18	0.75	0	0.08	0
415	TRINITY_DN33542_c0_g3	1360	TRINITY_DN33542_c0_g3_i1;TRINITY_DN33542_c0_g3_i2;TRINITY_DN33542_c0_g3_i3	PREDICTED: uncharacterized protein LOC100265858 [Vitis vinifera]	-	-	GO:0005575(cellular_component);GO:0008168(methyltransferase activity);GO:0032259(methylation)	ENOG410Y1YT(NA)	-	-	-	-	R0HZK1.1 PF13489.4;Methyltransf_23;	12.46	13.65	11.96	19.43	16.42	18.89	15.97	11.75	13.54	22.2	23.41	19.38
416	TRINITY_DN30940_c0_g5	329	TRINITY_DN30940_c0_g5_i1	-	-	-	-	-	-	-	-	-	-	5.81	0	0.32	2.55	0	0	0.77	2.49	1.34	0	1.29	0.9
417	TRINITY_DN37214_c1_g2	213	TRINITY_DN37214_c1_g2_i1	PREDICTED: anthocyanidin 3-O-glucosyltransferase 6-like [Vitis vinifera]	GT3	Putative UDP-glucose flavonoid 3-O-glucosyltransferase 3 OS=Fragaria ananassa GN=GT3 PE=2 SV=1	GO:0009813(flavonoid biosynthetic process);GO:0043231(intracellular membrane-bounded organelle);GO:0052696(flavonoid glucuronidation);GO:0080043(quercetin 3-O-glucosyltransferase activity);GO:0080044(quercetin 7-O-glucosyltransferase activity)	COG1819(Transferase)	-	-	-	-	A0A059DCT4.1 PF00201.16;UDPGT;	1	1.35	6.62	2.21	0	0	0	14.63	0.94	0	0	1.55
418	TRINITY_DN953_c0_g1	336	TRINITY_DN953_c0_g1_i1	PREDICTED: egg cell-secreted protein 1.4 [Vitis vinifera]	EC1.2	Egg cell-secreted protein 1.2 OS=Arabidopsis thaliana GN=EC1.2 PE=2 SV=1	GO:0003674(molecular_function);GO:0005576(extracellular region);GO:0007338(single fertilization);GO:0009567(double fertilization forming a zygote and endosperm);GO:0016023(cytoplasmic, membrane-bounded vesicle);GO:0031982(vesicle);GO:0080155(regulation of double fertilization forming a zygote and endosperm);GO:2000008(regulation of protein localization to cell surface)	ENOG410Z0ND(mediates the redistribution of the gamete fusogen HAP2 GCS1 to the cell surface after secretion upon sperm arrival)	-	-	-	-	A5AZZ7.1 PF05617.9;Prolamin_like;	1.38	0.74	2.11	0.61	0.65	0	0	0	0.25	0.39	0.41	0.86
419	TRINITY_DN34682_c1_g2	1697	TRINITY_DN34682_c1_g2_i1;TRINITY_DN34682_c1_g2_i2	PREDICTED: uncharacterized protein LOC100244028 [Vitis vinifera]	-	Eukaryotic initiation factor 4A-8 OS=Nicotiana tabacum PE=2 SV=1	GO:0004004(ATP-dependent RNA helicase activity);GO:0006413(translational initiation);GO:0010468(regulation of gene expression);GO:0010501(RNA secondary structure unwinding)	COG0513(purine NTP-dependent helicase activity)	K03257	translation initiation factor 4A	-	vvi03013(RNA transport)	P41377.1 PF00270.27;DEAD;	391.15	502.91	465.72	234.88	244.69	248.01	265.01	181.86	273.11	309.36	286.83	254.19
420	TRINITY_DN35997_c2_g3	1337	TRINITY_DN35997_c2_g3_i1;TRINITY_DN35997_c2_g3_i2	hypothetical protein VITISV_033719 [Vitis vinifera]	H1	Homeobox protein SBH1 OS=Glycine max GN=H1 PE=2 SV=1	GO:0003700(transcription factor activity, sequence-specific DNA binding);GO:0005515(protein binding);GO:0005634(nucleus);GO:0006355(regulation of transcription, DNA-templated);GO:0009691(cytokinin biosynthetic process);GO:0009934(regulation of meristem structural organization);GO:0019827(stem cell population maintenance);GO:0043565(sequence-specific DNA binding);GO:0048440(carpel development)	ENOG410XPMQ(homeobox)	-	-	-	-	F6HIE0.1 PF03791.11;KNOX2;	23.87	47.92	58.55	26.64	24.51	19.28	23.5	11.86	20.05	52.1	33.29	32.74
421	TRINITY_DN35585_c0_g3	255	TRINITY_DN35585_c0_g3_i1	unnamed protein product, partial [Vitis vinifera]	-	-	-	ENOG410ZBAM(Anthocyanin 5-aromatic)	-	-	-	-	D7SQT5.1 PF02458.13;Transferase;	4.11	0	0.65	4.55	0	0	0.79	1.46	4.38	0.85	0	0
422	TRINITY_DN35097_c1_g3	792	TRINITY_DN35097_c1_g3_i1	PREDICTED: germin-like protein subfamily 2 member 4 [Vitis vinifera]	GLP10	Germin-like protein subfamily 2 member 4 OS=Arabidopsis thaliana GN=GLP10 PE=2 SV=1	GO:0005618(cell wall);GO:0009506(plasmodesma);GO:0010497(plasmodesmata-mediated intercellular transport);GO:0033609(oxalate metabolic process);GO:0046564(oxalate decarboxylase activity);GO:2000280(regulation of root development)	-	K19476	vacuolar protein sorting-associated protein IST1	-	mdm04144(Endocytosis)	D7U2R6.1 PF00190.20;Cupin_1;	9.11	0.16	0.2	6.55	6.37	2.62	0.31	1.97	1	1.75	1.77	0.88
423	TRINITY_DN32706_c0_g2	459	TRINITY_DN32706_c0_g2_i1	-	-	-	-	-	-	-	-	-	-	0.42	0	0.77	0.15	1.51	4.02	0.55	0.99	2.21	0.79	0.81	0.42
424	TRINITY_DN38852_c0_g1	413	TRINITY_DN38852_c0_g1_i1	-	-	-	-	-	-	-	-	-	-	3.3	3.7	1.71	2.65	23.2	19.36	3.14	6.54	12.73	4.39	2.75	3.68
425	TRINITY_DN29498_c3_g1	202	TRINITY_DN29498_c3_g1_i1	-	-	-	-	-	-	-	-	-	-	6.95	3.14	0	2.58	1.39	0	3.12	0	0	15.07	3.46	8.93
426	TRINITY_DN31990_c0_g1	1493	TRINITY_DN31990_c0_g1_i1;TRINITY_DN31990_c0_g1_i2;TRINITY_DN31990_c0_g1_i3	PREDICTED: pentatricopeptide repeat-containing protein At3g14580, mitochondrial [Vitis vinifera]	At3g14580	Pentatricopeptide repeat-containing protein At3g14580, mitochondrial OS=Arabidopsis thaliana GN=At3g14580 PE=2 SV=1	GO:0003674(molecular_function);GO:0005739(mitochondrion);GO:0008150(biological_process)	ENOG410Z7Z7(Pentatricopeptide repeat-containing protein)	-	-	-	-	F6GX44.1 PF13812.4;PPR_3;	1.47	1.18	1.26	1.72	1.77	1.97	1.01	1.05	2.06	1.98	2.69	3.4
427	TRINITY_DN38229_c0_g4	257	TRINITY_DN38229_c0_g4_i1	hypothetical protein VITISV_034905 [Vitis vinifera]	-	-	-	-	-	-	-	-	-	4.59	3.9	0.63	0.63	0	0.85	1.54	3.58	2.67	4.17	6.09	9.96
428	TRINITY_DN31591_c0_g7	428	TRINITY_DN31591_c0_g7_i1	-	-	-	-	-	-	-	-	-	-	2.26	3.02	0.18	0.18	0.57	0.46	1.04	0.76	0.89	2.04	1.16	1.95
429	TRINITY_DN10945_c0_g1	250	TRINITY_DN10945_c0_g1_i1	PREDICTED: uncharacterized protein LOC100853955 [Vitis vinifera]	-	-	-	COG2801(Retrotransposon protein)	-	-	-	-	-	0	0	0.69	0	0	0	2.51	0.77	0.58	4.53	4.72	4.91
430	TRINITY_DN7067_c0_g1	376	TRINITY_DN7067_c0_g1_i1	-	-	-	-	-	-	-	-	-	-	0.21	2.27	0.46	0.46	0	0.61	1.1	1.52	0.19	0.3	0	2.91
431	TRINITY_DN33733_c0_g2	213	TRINITY_DN33733_c0_g2_i1	-	-	-	-	-	-	-	-	-	-	7.97	0	1.1	3.32	5.97	4.41	6.73	4.88	0	0	0	9.3
432	TRINITY_DN20103_c0_g1	377	TRINITY_DN20103_c0_g1_i1	-	-	-	-	ENOG41127PE(Cell wall proline rich protein)	-	-	-	-	-	0	0	0	0	0	0	1.92	6.53	0.19	0	0	0
433	TRINITY_DN32048_c1_g4	748	TRINITY_DN32048_c1_g4_i1;TRINITY_DN32048_c1_g4_i2;TRINITY_DN32048_c1_g4_i3;TRINITY_DN32048_c1_g4_i4;TRINITY_DN32048_c1_g4_i5;TRINITY_DN32048_c1_g4_i6	PREDICTED: basic blue protein [Vitis vinifera]	ARPN	Basic blue protein OS=Arabidopsis thaliana GN=ARPN PE=2 SV=2	GO:0046658(anchored component of plasma membrane)	ENOG410YPS7(Basic blue)	-	-	-	-	W1NF61.1 PF02298.15;Cu_bind_like;	487.55	645.9	320.97	426.92	304.89	327.58	604.59	428.97	607.95	491.34	630.29	277.22
434	TRINITY_DN36408_c0_g2	4736	TRINITY_DN36408_c0_g2_i1	PREDICTED: CHD3-type chromatin-remodeling factor PICKLE [Vitis vinifera]	PKL	CHD3-type chromatin-remodeling factor PICKLE OS=Arabidopsis thaliana GN=PKL PE=1 SV=1	GO:0003677(DNA binding);GO:0003678(DNA helicase activity);GO:0004386(helicase activity);GO:0005524(ATP binding);GO:0005634(nucleus);GO:0008270(zinc ion binding);GO:0008283(cell proliferation);GO:0009733(response to auxin);GO:0009736(cytokinin-activated signaling pathway);GO:0009739(response to gibberellin);GO:0009788(negative regulation of abscisic acid-activated signaling pathway);GO:0016568(chr…	COG0553(helicase)	K10841	DNA excision repair protein ERCC-6	-	cme03420(Nucleotide excision repair)	D7LK56.1 PF00176.21;SNF2_N;	16.49	21.28	6.58	21.48	17.02	17.91	18.6	16.01	15.92	21.66	20.58	23.37
435	TRINITY_DN30824_c0_g4	392	TRINITY_DN30824_c0_g4_i1;TRINITY_DN30824_c0_g4_i2	-	-	-	-	-	-	-	-	-	-	1.92	1.2	0.67	0	0.26	1.82	0.58	3.4	1.65	1.27	1.96	1.18
436	TRINITY_DN24335_c0_g1	403	TRINITY_DN24335_c0_g1_i1	-	-	-	-	-	-	-	-	-	-	0	0	0	0.2	0	0	4.97	3.67	0.33	0	0	0
437	TRINITY_DN38582_c2_g5	653	TRINITY_DN38582_c2_g5_i1;TRINITY_DN38582_c2_g5_i2;TRINITY_DN38582_c2_g5_i3;TRINITY_DN38582_c2_g5_i4	-	-	-	-	-	-	-	-	-	-	14.38	6.66	4.11	6.94	22.02	19.31	16	23.68	18.76	4.36	3.38	4.26
438	TRINITY_DN37790_c0_g3	569	TRINITY_DN37790_c0_g3_i1;TRINITY_DN37790_c0_g3_i2	-	-	-	-	-	-	-	-	-	-	2.22	2.18	0.54	0.32	0.46	0.14	2.04	2.41	5.37	1.09	1.38	1.31
439	TRINITY_DN35367_c1_g6	201	TRINITY_DN35367_c1_g6_i1	-	-	-	-	-	-	-	-	-	-	0	3.19	1.31	0	1.41	1.73	1.58	1.42	0	3.4	1.75	5.43
440	TRINITY_DN15521_c0_g1	840	TRINITY_DN15521_c0_g1_i1	PREDICTED: uncharacterized protein LOC100854404 [Vitis vinifera]	-	-	GO:0000923(equatorial microtubule organizing center);GO:0000930(gamma-tubulin complex);GO:0005200(structural constituent of cytoskeleton);GO:0005813(centrosome);GO:0005816(spindle pole body);GO:0007126(meiotic nuclear division);GO:0031122(cytoplasmic microtubule organization);GO:0043015(gamma-tubulin binding);GO:0051011(microtubule minus-end binding);GO:0051298(centrosome duplication);GO:0051415(…	ENOG410ZGRQ(NA)	-	-	-	-	-	4.94	5.17	1.65	6.96	8.86	8.51	5.73	4.95	9.06	3.7	5.68	5.55
441	TRINITY_DN11125_c0_g2	207	TRINITY_DN11125_c0_g2_i1	-	-	-	-	ENOG410Y0YT(IFRD domain protein)	-	-	-	-	T5AQ83.1 PF05004.11;IFRD;	0	0	0	0	0	0	0	19.76	0	0	0	0
442	TRINITY_DN30085_c0_g2	239	TRINITY_DN30085_c0_g2_i1	-	-	-	-	-	-	-	-	-	-	2.84	0	0	3.14	3.4	4.2	0	0.88	3.99	0	0	0
443	TRINITY_DN34893_c0_g4	243	TRINITY_DN34893_c0_g4_i1	-	-	-	-	-	-	-	-	-	-	2.03	1.84	5.22	0.75	0.81	2	0.91	1.68	3.79	6.89	5.13	3.2
444	TRINITY_DN33500_c3_g1	302	TRINITY_DN33500_c3_g1_i1	-	-	-	-	-	-	-	-	-	-	2.55	1.97	0.4	0	0.87	1.6	1.45	1.35	0.67	4.2	4.91	1.71
445	TRINITY_DN36314_c4_g1	3055	TRINITY_DN36314_c4_g1_i1	PREDICTED: pre-rRNA-processing protein TSR1 homolog isoform X2 [Vitis vinifera]	tsr1	Pre-rRNA-processing protein TSR1 homolog OS=Xenopus laevis GN=tsr1 PE=2 SV=1	GO:0000462(maturation of SSU-rRNA from tricistronic rRNA transcript (SSU-rRNA, 5.8S rRNA, LSU-rRNA));GO:0000479(endonucleolytic cleavage of tricistronic rRNA transcript (SSU-rRNA, 5.8S rRNA, LSU-rRNA));GO:0003924(GTPase activity);GO:0005525(GTP binding);GO:0030688(preribosome, small subunit precursor);GO:0034511(U3 snoRNA binding)	COG5177(TSR1, 20S rRNA accumulation, homolog (S. cerevisiae))	K14569	ribosome biogenesis protein BMS1	-	csl03008(Ribosome biogenesis in eukaryotes)	D7UD95.1 PF04950.10;RIBIOP_C;	9.97	9.99	5.89	10.06	11.07	12.76	11.37	9.16	9.87	22.56	22.5	24.14
446	TRINITY_DN12702_c0_g1	274	TRINITY_DN12702_c0_g1_i1	-	-	-	-	-	-	-	-	-	-	1.91	0	1.57	0	0.57	0	0	0.59	0	4.16	5.05	2.26
447	TRINITY_DN37574_c0_g5	893	TRINITY_DN37574_c0_g5_i1;TRINITY_DN37574_c0_g5_i2	-	-	-	-	-	-	-	-	-	-	7.09	8.05	7.88	5.28	21.83	16.52	8.43	8.57	10.68	5.86	6.87	7.58
448	TRINITY_DN28056_c0_g1	378	TRINITY_DN28056_c0_g1_i1	-	-	-	-	-	-	-	-	-	-	2.72	0	0	1.14	0	0	0.54	2.75	0.19	0.59	0.3	0
449	TRINITY_DN37575_c2_g1	363	TRINITY_DN37575_c2_g1_i1	hypothetical protein VITISV_031018 [Vitis vinifera]	-	-	-	COG0553(helicase)	-	-	-	-	-	0.92	1.54	0.75	2.26	1.36	0.66	1.5	1.1	0.42	2.28	1.34	3.17
450	TRINITY_DN36804_c0_g2	3817	TRINITY_DN36804_c0_g2_i1;TRINITY_DN36804_c0_g2_i2;TRINITY_DN36804_c0_g2_i3;TRINITY_DN36804_c0_g2_i4;TRINITY_DN36804_c0_g2_i5;TRINITY_DN36804_c0_g2_i6;TRINITY_DN36804_c0_g2_i7	PREDICTED: uncharacterized protein LOC100259501 [Vitis vinifera]	-	-	GO:0003674(molecular_function);GO:0005575(cellular_component);GO:0008150(biological_process)	ENOG4112B33(NA)	-	-	-	-	D7SIY9.1 PF14780.4;DUF4477;	56.36	45.86	22.5	29.39	45.47	40.83	39.89	32.09	45.55	56.07	47.95	52.11
451	TRINITY_DN31872_c1_g8	785	TRINITY_DN31872_c1_g8_i1	-	GYPC	Glycophorin-C OS=Homo sapiens GN=GYPC PE=1 SV=1	GO:0005515(protein binding);GO:0005886(plasma membrane);GO:0005887(integral component of plasma membrane);GO:0016020(membrane);GO:0030863(cortical cytoskeleton);GO:0070492(oligosaccharide binding)	ENOG410YT9G(glycophorin C (Gerbich blood group))	-	-	-	-	-	5.1	0	0	2.32	0	0	0	0	0	0	0	0
452	TRINITY_DN35199_c1_g3	405	TRINITY_DN35199_c1_g3_i1	-	-	-	-	-	-	-	-	-	-	1.08	3.13	0.59	0	0.21	0	0.7	0.43	0.83	1.78	2.09	2.74
453	TRINITY_DN36368_c3_g4	316	TRINITY_DN36368_c3_g4_i1	-	-	-	-	-	-	-	-	-	-	0.97	0	0.71	1.42	1.15	1.42	0.43	2.38	2.37	0.46	1.92	2.02
454	TRINITY_DN36707_c1_g2	213	TRINITY_DN36707_c1_g2_i1	gag-pol polyprotein, partial [Vitis vinifera]	-	-	-	COG2801(Retrotransposon protein)	K12741	heterogeneous nuclear ribonucleoprotein A1/A3	-	mdm03040(Spliceosome)	A0A061EJR6.1 PF07727.12;RVT_2;	0	1.35	0	3.32	1.19	1.47	0	4.42	0	2.88	4.5	0
455	TRINITY_DN32212_c1_g2	1528	TRINITY_DN32212_c1_g2_i1;TRINITY_DN32212_c1_g2_i2;TRINITY_DN32212_c1_g2_i3;TRINITY_DN32212_c1_g2_i4;TRINITY_DN32212_c1_g2_i5	PREDICTED: protein transport protein SEC13 homolog B [Vitis vinifera]	SEC13B	Protein transport protein SEC13 homolog B OS=Arabidopsis thaliana GN=SEC13B PE=1 SV=1	GO:0000166(nucleotide binding);GO:0005635(nuclear envelope);GO:0005643(nuclear pore);GO:0005730(nucleolus);GO:0005737(cytoplasm);GO:0005783(endoplasmic reticulum);GO:0005794(Golgi apparatus);GO:0005829(cytosol);GO:0005834(heterotrimeric G-protein complex);GO:0006900(membrane budding);GO:0015031(protein transport);GO:0016192(vesicle-mediated transport);GO:0051028(mRNA transport)	ENOG410XPFM(Component of the coat protein complex II (COPII) which promotes the formation of transport vesicles from the endoplasmic reticulum (ER). The coat has two main functions, the physical deformation of the endoplasmic reticulum membrane into vesicles and the selection of cargo molecules. It also functions as a component of the nuclear pore complex (NPC). NPC components, collectively refer…	K14004	protein transport protein SEC13	-	vvi03013(RNA transport);vvi04141(Protein processing in endoplasmic reticulum)	K4BBN7.1 PF00400.30;WD40;	87.46	118.69	111.45	165.59	151.58	160.54	144.73	93.17	137.69	125.71	129.2	104.99
456	TRINITY_DN32449_c0_g1	366	TRINITY_DN32449_c0_g1_i1;TRINITY_DN32449_c0_g1_i2;TRINITY_DN32449_c0_g1_i3;TRINITY_DN32449_c0_g1_i4;TRINITY_DN32449_c0_g1_i5;TRINITY_DN32449_c0_g1_i6	hypothetical protein VITISV_020834 [Vitis vinifera]	-	-	GO:0001077(transcriptional activator activity, RNA polymerase II core promoter proximal region sequence-specific binding);GO:0005634(nucleus);GO:0043565(sequence-specific DNA binding);GO:0045944(positive regulation of transcription from RNA polymerase II promoter)	ENOG41128X0(calmodulin-binding transcription activator)	-	-	-	-	-	5.87	11.16	4.03	0.8	5.82	1.27	0.74	6.86	3.36	8.59	12.55	9.46
457	TRINITY_DN37209_c0_g5	787	TRINITY_DN37209_c0_g5_i1;TRINITY_DN37209_c0_g5_i2	-	-	-	-	-	-	-	-	-	-	1.98	2.36	1.98	0.8	0.73	0.44	1.62	1.81	0.97	1.97	0.86	1.99
458	TRINITY_DN32117_c2_g4	201	TRINITY_DN32117_c2_g4_i1	PREDICTED: uncharacterized protein LOC109179154 [Ipomoea nil]	-	-	-	-	-	-	-	-	-	0	2.47	0	0	0	0	0.32	0	0	2.01	0	0
459	TRINITY_DN31760_c0_g1	212	TRINITY_DN31760_c0_g1_i1	-	-	-	-	-	-	-	-	-	-	1.52	3.03	3.36	1.12	1.71	0	0	4.67	3.12	0	3.26	14.9
460	TRINITY_DN25806_c0_g1	260	TRINITY_DN25806_c0_g1_i1	-	-	-	-	-	-	-	-	-	-	8.33	0	0	1.23	0	0	1.49	2.77	7.23	0	0	1.75
461	TRINITY_DN32170_c1_g5	8344	TRINITY_DN32170_c1_g5_i1	PREDICTED: piezo-type mechanosensitive ion channel homolog isoform X1 [Vitis vinifera]	At2g48040/At2g48050/At2g48060	Piezo-type mechanosensitive ion channel homolog OS=Arabidopsis thaliana GN=At2g48040/At2g48050/At2g48060 PE=2 SV=1	GO:0005261(cation channel activity);GO:0006812(cation transport);GO:0008381(mechanically-gated ion channel activity);GO:0009612(response to mechanical stimulus);GO:0016021(integral component of membrane);GO:0034220(ion transmembrane transport);GO:0042391(regulation of membrane potential);GO:0050974(detection of mechanical stimulus involved in sensory perception)	ENOG410YVF6(Piezo-type mechanosensitive ion channel component)	-	-	-	-	M5VMP5.1 PF12166.6;Piezo_RRas_bdg;	4.95	4.93	0.99	3.79	3.67	3.03	4.92	4.23	4.34	4.06	5.02	4.95
462	TRINITY_DN11344_c0_g1	338	TRINITY_DN11344_c0_g1_i1	-	-	-	-	-	-	-	-	-	-	0	2.92	1.19	0.6	0.64	0.79	0.36	0.33	0.5	3.49	0	0.42
463	TRINITY_DN34184_c2_g3	401	TRINITY_DN34184_c2_g3_i1	-	bath-40	BTB and MATH domain-containing protein 40 OS=Caenorhabditis elegans GN=bath-40 PE=1 SV=1	GO:0005515(protein binding);GO:0016567(protein ubiquitination)	ENOG410XQV8(meprin and TRAF homology domain-containing protein MATH domain-containing protein)	-	-	-	-	-	4.79	0	0.2	0.2	0	0	0	3.71	1.35	0.52	1.07	0
464	TRINITY_DN31918_c1_g3	452	TRINITY_DN31918_c1_g3_i1;TRINITY_DN31918_c1_g3_i2	-	-	-	-	-	-	-	-	-	-	0.73	0.82	0.48	0.16	1.72	2.49	0.71	1.7	1.2	0.61	0.93	1.09
465	TRINITY_DN6485_c0_g1	225	TRINITY_DN6485_c0_g1_i1	-	-	-	-	-	-	-	-	-	-	4.24	0	0	2.82	4.06	0	0	4.18	0	4.93	0	0
466	TRINITY_DN20134_c0_g1	222	TRINITY_DN20134_c0_g1_i1	PREDICTED: prefoldin subunit 6 [Lupinus angustifolius]	PFDN6	Prefoldin subunit 6 OS=Bos taurus GN=PFDN6 PE=2 SV=1	GO:0005737(cytoplasm);GO:0006457(protein folding);GO:0016272(prefoldin complex);GO:0051087(chaperone binding);GO:0051131(chaperone-mediated protein complex assembly)	COG1382(Molecular chaperone capable of stabilizing a range of proteins. Seems to fulfill an ATP-independent, HSP70-like function in archaeal de novo protein folding (By similarity))	-	-	-	-	A0A0N4VJ61.1 PF01920.18;Prefoldin_2;	21.18	0	0	7.82	3.17	0	4.77	1.09	4.14	1.28	1.33	0
467	TRINITY_DN25853_c0_g3	210	TRINITY_DN25853_c0_g3_i1	-	-	-	-	-	-	-	-	-	-	8.31	0	0	4.61	0	0	0	5.07	0.98	0	0	1.61
468	TRINITY_DN24814_c0_g1	889	TRINITY_DN24814_c0_g1_i1;TRINITY_DN24814_c0_g1_i2	hypothetical protein VITISV_040233 [Vitis vinifera]	-	-	GO:0003674(molecular_function);GO:0008150(biological_process);GO:0009507(chloroplast);GO:0009570(chloroplast stroma)	ENOG4111J5N(NA)	-	-	-	-	-	5.02	10.2	5.74	6.69	4.93	4.98	7.55	4.82	6.8	19.98	21.37	19.25
469	TRINITY_DN38622_c2_g4	272	TRINITY_DN38622_c2_g4_i1	-	-	-	-	-	-	-	-	-	-	0.49	3.97	0	2.15	1.74	0	1.96	0.61	0.45	2.83	0.74	1.54
470	TRINITY_DN32146_c0_g5	2016	TRINITY_DN32146_c0_g5_i1	PREDICTED: uncharacterized GPI-anchored protein At1g61900 [Vitis vinifera]	At1g61900	Uncharacterized GPI-anchored protein At1g61900 OS=Arabidopsis thaliana GN=At1g61900 PE=1 SV=1	GO:0003674(molecular_function);GO:0005739(mitochondrion);GO:0005886(plasma membrane);GO:0008150(biological_process);GO:0009506(plasmodesma);GO:0031225(anchored component of membrane);GO:0046658(anchored component of plasma membrane)	ENOG410YBW4(NA)	-	-	-	-	-	13.94	19.63	14.8	11.23	11.96	7.67	11.81	7.63	9.79	21.94	23.05	25.49
471	TRINITY_DN31834_c0_g2	407	TRINITY_DN31834_c0_g2_i1	-	Y54F10AM.8	Putative phospholipase B-like 3 OS=Caenorhabditis elegans GN=Y54F10AM.8 PE=1 SV=1	GO:0005576(extracellular region);GO:0006629(lipid metabolic process);GO:0016042(lipid catabolic process);GO:0016787(hydrolase activity)	ENOG410XQRV(phospholipase B domain containing)	-	-	-	-	E3LTD5.1 PF04916.11;Phospholip_B;	5.36	0	0.2	2.15	0.63	0	0.23	7.17	4.1	0.5	0	1.08
472	TRINITY_DN6435_c0_g1	267	TRINITY_DN6435_c0_g1_i1	hypothetical protein KFL_002370010 [Klebsormidium flaccidum]	K12H4.3	Ribosome biogenesis protein BRX1 homolog OS=Caenorhabditis elegans GN=K12H4.3 PE=3 SV=1	GO:0000027(ribosomal large subunit assembly);GO:0003723(RNA binding);GO:0005634(nucleus);GO:0005730(nucleolus);GO:0042254(ribosome biogenesis)	COG5154(ribosome biogenesis protein brx1)	-	-	-	-	A0A0M3HQK3.1 PF04427.16;Brix;	5.66	0	0	0	1.23	0	2.07	3.84	1.43	0	0	0.81
473	TRINITY_DN32761_c2_g2	2694	TRINITY_DN32761_c2_g2_i1;TRINITY_DN32761_c2_g2_i10;TRINITY_DN32761_c2_g2_i11;TRINITY_DN32761_c2_g2_i12;TRINITY_DN32761_c2_g2_i13;TRINITY_DN32761_c2_g2_i14;TRINITY_DN32761_c2_g2_i15;TRINITY_DN32761_c2_g2_i2;TRINITY_DN32761_c2_g2_i3;TRINITY_DN32761_c2_g2_i4;TRINITY_DN32761_c2_g2_i5;TRINITY_DN32761_c2_g2_i6;TRINITY_DN32761_c2_g2_i7;TRINITY_DN32761_c2_g2_i8;TRINITY_DN32761_c2_g2_i9	PREDICTED: protein ENHANCED DISEASE RESISTANCE 2 isoform X1 [Vitis vinifera]	EDR2	Protein ENHANCED DISEASE RESISTANCE 2 OS=Arabidopsis thaliana GN=EDR2 PE=2 SV=1	GO:0005739(mitochondrion);GO:0005789(endoplasmic reticulum membrane);GO:0005886(plasma membrane);GO:0008289(lipid binding);GO:0009626(plant-type hypersensitive response);GO:0009723(response to ethylene);GO:0009751(response to salicylic acid);GO:0009873(ethylene-activated signaling pathway);GO:0010008(endosome membrane);GO:0016021(integral component of membrane);GO:0070273(phosphatidylinositol-4-p…	ENOG4112846(Domain containing protein, expressed)	-	-	-	-	F6I1S5.1 PF07059.10;DUF1336;	4.16	5.53	1.71	2.85	6.79	2.66	3.72	2.64	5.32	2.68	5.8	5.63
474	TRINITY_DN40559_c0_g1	206	TRINITY_DN40559_c0_g1_i1	Basic leucine zipper and W2 domain-containing protein 2 [Anthurium amnicola]	-	-	-	ENOG410XR08(Basic leucine zipper and W2)	-	-	-	-	-	0	0	0	0	1.31	0	10.36	8	6.18	0	0	0
475	TRINITY_DN31559_c1_g8	344	TRINITY_DN31559_c1_g8_i1	-	-	-	-	-	-	-	-	-	-	3.64	4.2	6.83	2	4.63	4.16	5.81	3.47	7.88	6.68	4.98	8.86
476	TRINITY_DN31355_c1_g1	336	TRINITY_DN31355_c1_g1_i1	Uncharacterized protein TCM_024268 [Theobroma cacao]	-	-	-	-	-	-	-	-	-	0.28	2.23	0	0	0	0.8	0	0.34	0.51	0.42	2.97	0
477	TRINITY_DN25818_c0_g1	274	TRINITY_DN25818_c0_g1_i1	-	-	-	-	-	-	-	-	-	-	1.43	3.24	3.14	0	0.57	0.7	0	1.78	1.77	0.69	0	3.01
478	TRINITY_DN29563_c3_g2	1238	TRINITY_DN29563_c3_g2_i1	-	-	-	-	-	-	-	-	-	-	1.78	1.83	0.53	0.53	1.44	1.16	0.96	1.47	1.28	1.48	2.4	1.21
479	TRINITY_DN37262_c0_g7	1845	TRINITY_DN37262_c0_g7_i1	PREDICTED: probable WRKY transcription factor 72 isoform X2 [Vitis vinifera]	WRKY72	Probable WRKY transcription factor 72 OS=Arabidopsis thaliana GN=WRKY72 PE=2 SV=1	GO:0003700(transcription factor activity, sequence-specific DNA binding);GO:0005634(nucleus);GO:0006351(transcription, DNA-templated);GO:0006355(regulation of transcription, DNA-templated);GO:0006952(defense response);GO:0043565(sequence-specific DNA binding)	ENOG410YE20(WRKY transcription factor)	K18834	WRKY transcription factor 1	-	pop04626(Plant-pathogen interaction)	V7CNT4.1 PF03106.13;WRKY;	0.43	0.14	0.33	1.19	0.94	0.54	10.59	11.96	0.24	0.06	0.06	0.06
480	TRINITY_DN29547_c0_g1	312	TRINITY_DN29547_c0_g1_i1	-	-	-	-	-	-	-	-	-	-	0.33	0.9	1.09	0	0.79	0.49	1.33	0.41	1.23	2.88	2.49	1.57
481	TRINITY_DN36555_c1_g3	221	TRINITY_DN36555_c1_g3_i1	-	-	-	-	-	-	-	-	-	-	2.68	0	0.99	0	5.36	0	4.84	1.1	1.68	1.3	0	0
482	TRINITY_DN32981_c1_g7	321	TRINITY_DN32981_c1_g7_i1	hypothetical protein VITISV_044262 [Vitis vinifera]	-	-	-	-	-	-	-	-	-	1.86	1.25	0	0.34	1.47	0.45	0.82	2.28	1.14	1.78	0.92	3.38
483	TRINITY_DN29948_c0_g3	1181	TRINITY_DN29948_c0_g3_i1;TRINITY_DN29948_c0_g3_i2;TRINITY_DN29948_c0_g3_i3;TRINITY_DN29948_c0_g3_i4;TRINITY_DN29948_c0_g3_i5;TRINITY_DN29948_c0_g3_i6;TRINITY_DN29948_c0_g3_i7	unnamed protein product, partial [Vitis vinifera]	-	-	-	-	-	-	-	-	-	79.15	26.74	19.91	102.6	140.46	121.83	141.99	194.19	224.87	2.31	9.25	24.47
484	TRINITY_DN28177_c0_g1	412	TRINITY_DN28177_c0_g1_i1	-	-	-	-	-	-	-	-	-	-	9.07	0.47	0	1.52	0	0	0.68	3.9	0.64	0	0.25	0
485	TRINITY_DN35786_c0_g1	359	TRINITY_DN35786_c0_g1_i1;TRINITY_DN35786_c0_g1_i2;TRINITY_DN35786_c0_g1_i3	hypothetical protein VITISV_004142 [Vitis vinifera]	-	-	GO:0003964(RNA-directed DNA polymerase activity);GO:0005737(cytoplasm)	ENOG410Y65V(Retrotransposon protein)	K08503	syntaxin of plants SYP5	-	vvi04130(SNARE interactions in vesicular transport)	M1D7M8.1 PF00078.25;RVT_1;	0.7	0	1.97	1.03	2.36	0.53	2.05	2.5	1.32	0.86	1.23	2.2
486	TRINITY_DN34899_c2_g1	570	TRINITY_DN34899_c2_g1_i1;TRINITY_DN34899_c2_g1_i2	-	-	-	-	-	-	-	-	-	-	9.89	5.61	1.21	0.82	0.23	2.65	3.75	3.42	5.05	6.56	3.66	12.01
487	TRINITY_DN36807_c2_g3	521	TRINITY_DN36807_c2_g3_i1;TRINITY_DN36807_c2_g3_i2	-	-	-	-	-	-	-	-	-	-	2.38	3.16	0.5	1.48	0.31	0.37	2.32	0.65	1.15	1.74	2.8	3.03
488	TRINITY_DN35487_c3_g1	255	TRINITY_DN35487_c3_g1_i1	-	-	-	-	-	-	-	-	-	-	0	0	0	0	4.91	0	0.79	2.19	1.09	0.85	2.67	0.93
489	TRINITY_DN37190_c0_g1	1466	TRINITY_DN37190_c0_g1_i1;TRINITY_DN37190_c0_g1_i2	PREDICTED: increased DNA methylation 3 isoform X1 [Vitis vinifera]	IDM3	Increased DNA methylation 3 OS=Arabidopsis thaliana GN=IDM3 PE=1 SV=1	GO:0005634(nucleus);GO:0006351(transcription, DNA-templated);GO:0006355(regulation of transcription, DNA-templated);GO:1901537(positive regulation of DNA demethylation)	ENOG410XQXI(NA)	-	-	-	-	F6HYY5.1 PF00011.19;HSP20;	2.67	3.08	3.74	3.93	3.45	2.06	2.78	1.68	2.64	4.14	5.96	5.01
490	TRINITY_DN32927_c0_g4	472	TRINITY_DN32927_c0_g4_i1;TRINITY_DN32927_c0_g4_i2	hypothetical protein VITISV_025918 [Vitis vinifera]	-	-	-	ENOG410ZM57(Metallophosphoesterase 1)	-	-	-	-	D7U480.1 PF00149.26;Metallophos;	3.59	0.72	0.15	2.25	0.33	0.66	2.41	0.62	1.45	0.19	1.15	0.61
491	TRINITY_DN30748_c2_g3	1581	TRINITY_DN30748_c2_g3_i1	hypothetical protein POPTR_0019s09990g [Populus trichocarpa]	-	-	GO:0005634(nucleus);GO:0016021(integral component of membrane)	-	-	-	-	-	-	0.64	1.72	0.78	0.26	1.07	1.16	0.59	1.34	0.68	4.87	3.87	4.03
492	TRINITY_DN34933_c0_g2	958	TRINITY_DN34933_c0_g2_i1;TRINITY_DN34933_c0_g2_i2;TRINITY_DN34933_c0_g2_i3;TRINITY_DN34933_c0_g2_i4	unnamed protein product, partial [Vitis vinifera]	TENA_E	Probable bifunctional TENA-E protein OS=Glycine max GN=TENA_E PE=2 SV=1	GO:0005575(cellular_component);GO:0009228(thiamine biosynthetic process);GO:0009229(thiamine diphosphate biosynthetic process);GO:0050334(thiaminase activity)	COG0819(Transcriptional activator, tena)	-	-	-	-	F6H731.1 PF03070.14;TENA_THI-4;	11.69	9.12	8.22	18	10.81	8.91	15.07	14.77	13.72	9.61	11.64	14.21
493	TRINITY_DN23753_c0_g1	296	TRINITY_DN23753_c0_g1_i1	-	cpt2	Carnitine O-palmitoyltransferase 2, mitochondrial OS=Danio rerio GN=cpt2 PE=2 SV=2	GO:0008152(metabolic process);GO:0016740(transferase activity);GO:0016746(transferase activity, transferring acyl groups)	ENOG410XNZ9(carnitine)	-	-	-	-	A0A0N4Y382.1 PF00755.18;Carn_acyltransf;	7.3	0	0.42	1.69	0	0	3.08	2.38	0.71	0	0.58	0
494	TRINITY_DN31229_c1_g1	942	TRINITY_DN31229_c1_g1_i1;TRINITY_DN31229_c1_g1_i2	PREDICTED: 30S ribosomal protein S9, chloroplastic [Vitis vinifera]	RPS9	30S ribosomal protein S9, chloroplastic OS=Arabidopsis thaliana GN=RPS9 PE=2 SV=1	GO:0000312(plastid small ribosomal subunit);GO:0000462(maturation of SSU-rRNA from tricistronic rRNA transcript (SSU-rRNA, 5.8S rRNA, LSU-rRNA));GO:0003735(structural constituent of ribosome);GO:0006412(translation);GO:0022627(cytosolic small ribosomal subunit)	COG0103(30S ribosomal protein S9)	K02996	small subunit ribosomal protein S9	-	vvi03010(Ribosome)	A0A078CAC2.1 PF00380.17;Ribosomal_S9;	10.54	15.62	13.02	15.36	12.94	8.96	11.79	8.18	9.45	22.96	26.16	25.09
495	TRINITY_DN29932_c0_g1	886	TRINITY_DN29932_c0_g1_i1	OPT superfamily oligopeptide transporter [Coccomyxa subellipsoidea C-169]	YGL114W	Putative oligopeptide transporter YGL114W OS=Saccharomyces cerevisiae (strain ATCC 204508 / S288c) GN=YGL114W PE=1 SV=1	GO:0003674(molecular_function);GO:0005575(cellular_component);GO:0044271(cellular nitrogen compound biosynthetic process)	COG1297(oligo-peptide transporter)	-	-	-	-	A0A074S726.1 PF03169.13;OPT;	0	0	0	0	0.18	0	2.83	3.79	0.48	0	0	0
496	TRINITY_DN39458_c1_g2	1108	TRINITY_DN39458_c1_g2_i1;TRINITY_DN39458_c1_g2_i10;TRINITY_DN39458_c1_g2_i11;TRINITY_DN39458_c1_g2_i12;TRINITY_DN39458_c1_g2_i13;TRINITY_DN39458_c1_g2_i14;TRINITY_DN39458_c1_g2_i15;TRINITY_DN39458_c1_g2_i16;TRINITY_DN39458_c1_g2_i17;TRINITY_DN39458_c1_g2_i18;TRINITY_DN39458_c1_g2_i19;TRINITY_DN39458_c1_g2_i2;TRINITY_DN39458_c1_g2_i3;TRINITY_DN39458_c1_g2_i4;TRINITY_DN39458_c1_g2_i5;TRINITY_DN3945…	unnamed protein product, partial [Vitis vinifera]	-	-	-	ENOG4111QF2(Zinc finger, HIT-type containing 6)	-	-	-	-	-	43.95	47.41	9.21	29.67	24.56	18.87	36.75	19.31	29.73	26.68	32.23	29.22
497	TRINITY_DN31515_c0_g4	400	TRINITY_DN31515_c0_g4_i1;TRINITY_DN31515_c0_g4_i2	unknown [Glycine max]	-	-	-	ENOG410ZV8G(NA)	-	-	-	-	-	0.74	1.48	9.31	1.42	0	0	0	1.32	0	0.26	0.54	0
498	TRINITY_DN29648_c0_g1	485	TRINITY_DN29648_c0_g1_i1;TRINITY_DN29648_c0_g1_i2	PREDICTED: protein transport protein SEC23-like [Pyrus x bretschneideri]	sec23a	Protein transport protein Sec23A OS=Xenopus tropicalis GN=sec23a PE=2 SV=1	GO:0006810(transport);GO:0006886(intracellular protein transport);GO:0006888(ER to Golgi vesicle-mediated transport);GO:0008270(zinc ion binding);GO:0015031(protein transport);GO:0030127(COPII vesicle coat);GO:0070971(endoplasmic reticulum exit site)	COG5047(transport protein)	K14006	protein transport protein SEC23	-	pxb04141(Protein processing in endoplasmic reticulum)	U1M658.1 PF04811.13;Sec23_trunk;	6.75	0	0	2.6	0.3	0	1.07	3.45	0.12	0	0	0.19
499	TRINITY_DN33287_c2_g4	385	TRINITY_DN33287_c2_g4_i1	-	-	-	-	-	-	-	-	-	-	0.6	0.27	0	0.44	0.48	0.58	0.78	0.72	0.74	2.56	1.46	2.15
500	TRINITY_DN23033_c0_g1	241	TRINITY_DN23033_c0_g1_i1	hypothetical protein SELMODRAFT_420799 [Selaginella moellendorffii]	AN4914	Probable acetate kinase OS=Emericella nidulans (strain FGSC A4 / ATCC 38163 / CBS 112.46 / NRRL 194 / M139) GN=AN4914 PE=3 SV=2	GO:0008776(acetate kinase activity);GO:0008980(propionate kinase activity);GO:0047900(formate kinase activity)	COG0282(acetate kinase activity)	-	-	-	-	C7YK38.1 PF00871.15;Acetate_kinase;	0	0	0	0	0	0	0	17.21	0	0	0	0
501	TRINITY_DN35225_c2_g1	253	TRINITY_DN35225_c2_g1_i1	-	-	-	-	-	-	-	-	-	-	3	0.82	0	1.33	3.59	0	1.62	0	0.56	2.62	1.82	0
502	TRINITY_DN33612_c0_g5	300	TRINITY_DN33612_c0_g5_i1	-	-	-	-	-	-	-	-	-	-	1.85	3.51	0	0	2.2	0	3.95	0.92	2.73	4.28	1.11	6.4
503	TRINITY_DN34556_c0_g6	213	TRINITY_DN34556_c0_g6_i1	-	-	-	-	-	-	-	-	-	-	2.99	13.53	3.31	0	1.19	1.47	1.35	4.88	2.81	4.32	3	9.3
504	TRINITY_DN38377_c1_g1	350	TRINITY_DN38377_c1_g1_i1	-	-	-	-	-	-	-	-	-	-	1.5	1.68	0.82	0.82	0.89	0	4.58	3.32	0	0.71	1.1	1.54
505	TRINITY_DN37371_c0_g7	3418	TRINITY_DN37371_c0_g7_i1;TRINITY_DN37371_c0_g7_i2;TRINITY_DN37371_c0_g7_i3;TRINITY_DN37371_c0_g7_i4;TRINITY_DN37371_c0_g7_i5	PREDICTED: uncharacterized protein LOC100260339 isoform X1 [Vitis vinifera]	-	-	GO:0003674(molecular_function);GO:0008150(biological_process);GO:0016021(integral component of membrane)	ENOG410YWRW(NA)	-	-	-	-	-	40.32	58.04	42.49	39.37	41.93	42.63	45.6	47.31	55.49	23.73	23.19	31.38
506	TRINITY_DN37772_c2_g1	894	TRINITY_DN37772_c2_g1_i1	-	-	-	-	-	-	-	-	-	-	1.76	1.02	0	0.11	0.79	0.5	0.46	0.92	0.33	2.48	2.22	1.8
507	TRINITY_DN38029_c1_g4	434	TRINITY_DN38029_c1_g4_i1	PREDICTED: FACT complex subunit SSRP1 [Vitis vinifera]	SSRP1	FACT complex subunit SSRP1 OS=Vicia faba GN=SSRP1 PE=2 SV=1	GO:0000741(karyogamy);GO:0003677(DNA binding);GO:0003700(transcription factor activity, sequence-specific DNA binding);GO:0005634(nucleus);GO:0005719(nuclear euchromatin);GO:0006260(DNA replication);GO:0006281(DNA repair);GO:0006351(transcription, DNA-templated);GO:0006355(regulation of transcription, DNA-templated);GO:0010197(polar nucleus fusion);GO:0010228(vegetative to reproductive phase tran…	COG5165(Component of the FACT complex, a general chromatin factor that acts to reorganize nucleosomes. The FACT complex is involved in multiple processes that require DNA as a template such as mRNA elongation, DNA replication and DNA repair. During transcription elongation the FACT complex acts as a histone chaperone that both destabilizes and restores nucleosomal structure. It facilitates the pa…	K10802	high mobility group protein B1	-	cre03410(Base excision repair)	D7SX63.1 PF00505.17;HMG_box;	0.79	1.48	0.86	0.69	0.74	0.45	1.22	1.29	1.44	2.43	2.93	1.66
508	TRINITY_DN38099_c1_g2	209	TRINITY_DN38099_c1_g2_i1	hypothetical protein F511_29810 [Dorcoceras hygrometricum]	-	-	-	-	-	-	-	-	M1BWW7.1 PF02892.13;zf-BED;	4.21	2.86	1.17	0	0	1.55	1.42	2.57	0.99	0	0	0
509	TRINITY_DN32934_c0_g2	301	TRINITY_DN32934_c0_g2_i1	-	-	-	-	-	-	-	-	-	-	4.4	3.33	0	0	1.31	0.54	5.87	0.47	1.02	0	1.65	2.88
510	TRINITY_DN28609_c0_g1	1941	TRINITY_DN28609_c0_g1_i1;TRINITY_DN28609_c0_g1_i2;TRINITY_DN28609_c0_g1_i3;TRINITY_DN28609_c0_g1_i4	PREDICTED: protein phosphatase inhibitor 2 isoform X1 [Vitis vinifera]	-	-	GO:0000164(protein phosphatase type 1 complex);GO:0004864(protein phosphatase inhibitor activity);GO:0043666(regulation of phosphoprotein phosphatase activity)	ENOG410YIQA(Protein phosphatase inhibitor 2 (IPP-2))	K07562	nonsense-mediated mRNA decay protein 3	-	bvg03013(RNA transport);bvg03008(Ribosome biogenesis in eukaryotes)	F6HP13.1 PF04979.12;IPP-2;	91.9	100.71	94.22	47.18	43.68	30.73	68.26	42.93	56.13	113.9	103.5	93.7
511	TRINITY_DN37612_c0_g2	747	TRINITY_DN37612_c0_g2_i1;TRINITY_DN37612_c0_g2_i2;TRINITY_DN37612_c0_g2_i3;TRINITY_DN37612_c0_g2_i4;TRINITY_DN37612_c0_g2_i5;TRINITY_DN37612_c0_g2_i6	-	-	-	-	-	-	-	-	-	-	2.13	2.24	0.62	0.57	1.52	1.88	1.33	1.64	0.87	2.39	2.7	3.63
512	TRINITY_DN30542_c0_g3	252	TRINITY_DN30542_c0_g3_i1	-	-	-	-	-	-	-	-	-	-	1.82	3.31	0.67	0	0	0.9	1.64	0.76	0	2.65	0.92	1.92
513	TRINITY_DN26099_c0_g1	246	TRINITY_DN26099_c0_g1_i1	-	-	-	GO:0003779(actin binding);GO:0005765(lysosomal membrane);GO:0005768(endosome);GO:0016197(endosomal transport);GO:0030897(HOPS complex);GO:0032889(regulation of vacuole fusion, non-autophagic);GO:0035542(regulation of SNARE complex assembly)	ENOG410XQ8X(vacuolar protein sorting)	-	-	-	-	A0A0N5A7L6.1 PF04840.10;Vps16_C;	15.65	0	0	2.16	0	0	0	3.24	1.22	0.95	0	0
514	TRINITY_DN26677_c0_g1	376	TRINITY_DN26677_c0_g1_i1;TRINITY_DN26677_c0_g1_i2	-	-	-	-	-	-	-	-	-	-	1.69	0	0.23	11	0	0	0	4.29	0.39	0.3	0.63	0.66
515	TRINITY_DN29666_c1_g7	988	TRINITY_DN29666_c1_g7_i1;TRINITY_DN29666_c1_g7_i2	PREDICTED: V-type proton ATPase subunit c''1 [Vitis vinifera]	VHA-c''1	V-type proton ATPase subunit c''1 OS=Arabidopsis thaliana GN=VHA-c''1 PE=1 SV=1	GO:0000220(vacuolar proton-transporting V-type ATPase, V0 domain);GO:0007035(vacuolar acidification);GO:0016021(integral component of membrane);GO:0046961(proton-transporting ATPase activity, rotational mechanism)	COG0636(F(1)F(0) ATP synthase produces ATP from ADP in the presence of a proton or sodium gradient. F-type ATPases consist of two structural domains, F(1) containing the extramembraneous catalytic core and F(0) containing the membrane proton channel, linked together by a central stalk and a peripheral stalk. During catalysis, ATP synthesis in the catalytic domain of F(1) is coupled via a rotary m…	K03661	V-type H+-transporting ATPase 21kDa proteolipid subunit	-	vvi00190(Oxidative phosphorylation);vvi04145(Phagosome)	J3L1S8.1 PF00137.19;ATP-synt_C;	22.01	22.19	22.88	32.96	37.68	28.33	28.5	24.62	29.14	38.52	45.19	39.62
516	TRINITY_DN28482_c0_g1	1889	TRINITY_DN28482_c0_g1_i1;TRINITY_DN28482_c0_g1_i10;TRINITY_DN28482_c0_g1_i11;TRINITY_DN28482_c0_g1_i12;TRINITY_DN28482_c0_g1_i13;TRINITY_DN28482_c0_g1_i14;TRINITY_DN28482_c0_g1_i15;TRINITY_DN28482_c0_g1_i2;TRINITY_DN28482_c0_g1_i3;TRINITY_DN28482_c0_g1_i4;TRINITY_DN28482_c0_g1_i5;TRINITY_DN28482_c0_g1_i6;TRINITY_DN28482_c0_g1_i7;TRINITY_DN28482_c0_g1_i8;TRINITY_DN28482_c0_g1_i9	PREDICTED: CRS2-associated factor 2, chloroplastic [Vitis vinifera]	At1g23400	CRS2-associated factor 2, chloroplastic OS=Arabidopsis thaliana GN=At1g23400 PE=2 SV=1	GO:0000373(Group II intron splicing);GO:0003723(RNA binding);GO:0006397(mRNA processing);GO:0009507(chloroplast);GO:0009570(chloroplast stroma);GO:0030529(intracellular ribonucleoprotein complex)	ENOG410XQZ0(CRS2-associated factor)	-	-	-	-	F6HHW3.1 PF01985.19;CRS1_YhbY;	2.53	2.89	1.91	2.67	1.38	0.74	0.95	1.16	1.4	2.53	3.03	4.24
517	TRINITY_DN35544_c1_g2	1555	TRINITY_DN35544_c1_g2_i1	PREDICTED: putative protease Do-like 14 [Vitis vinifera]	DEGP14	Putative protease Do-like 14 OS=Arabidopsis thaliana GN=DEGP14 PE=3 SV=2	GO:0004252(serine-type endopeptidase activity);GO:0006508(proteolysis)	COG0265(Serine protease)	-	-	-	-	F6I4L3.1 PF13365.4;Trypsin_2;	3.13	3.59	2.66	4.41	5.41	3.96	3.79	4.23	4.13	5.86	7.66	9.27
518	TRINITY_DN38726_c0_g2	1079	TRINITY_DN38726_c0_g2_i1;TRINITY_DN38726_c0_g2_i2;TRINITY_DN38726_c0_g2_i3;TRINITY_DN38726_c0_g2_i4	PREDICTED: uncharacterized protein LOC100248966 isoform X1 [Vitis vinifera]	-	-	GO:0006505(GPI anchor metabolic process);GO:0006886(intracellular protein transport);GO:0009507(chloroplast);GO:0009941(chloroplast envelope);GO:0016788(hydrolase activity, acting on ester bonds)	COG1075(Triacylglycerol Lipase)	-	-	-	-	W1NHX0.1 PF07819.11;PGAP1;	5.37	7.4	5.52	4.18	4.06	2.77	6.76	5.27	4.92	5.79	7.92	7.58
519	TRINITY_DN35412_c0_g4	2046	TRINITY_DN35412_c0_g4_i1;TRINITY_DN35412_c0_g4_i2;TRINITY_DN35412_c0_g4_i3;TRINITY_DN35412_c0_g4_i4;TRINITY_DN35412_c0_g4_i5;TRINITY_DN35412_c0_g4_i6	PREDICTED: protein NRT1/ PTR FAMILY 2.11-like [Vitis vinifera]	NPF2.11	Protein NRT1/ PTR FAMILY 2.11 OS=Arabidopsis thaliana GN=NPF2.11 PE=1 SV=1	GO:0005215(transporter activity);GO:0005886(plasma membrane);GO:0006857(oligopeptide transport);GO:0009506(plasmodesma);GO:0016020(membrane);GO:0016021(integral component of membrane);GO:0080167(response to karrikin);GO:0090448(glucosinolate:proton symporter activity);GO:0090449(phloem glucosinolate loading);GO:1901349(glucosinolate transport)	COG3104(transporter)	-	-	-	-	F6GTB2.1 PF00854.19;PTR2;	22.27	25.18	17.18	13.08	9.43	3.77	16.48	10.36	14.79	26.94	25.81	21.18
520	TRINITY_DN25170_c0_g1	456	TRINITY_DN25170_c0_g1_i1	-	-	-	-	-	-	-	-	-	-	0	0	0.78	8.73	0	0	0	0	0	0	0.2	0
521	TRINITY_DN30928_c0_g1	204	TRINITY_DN30928_c0_g1_i1	-	-	-	-	-	-	-	-	-	-	5.63	6.12	5	0	2.7	0	1.52	2.73	4.23	3.26	1.69	1.74
522	TRINITY_DN26955_c0_g3	646	TRINITY_DN26955_c0_g3_i1	hypothetical protein VITISV_022492 [Vitis vinifera]	-	-	GO:0016020(membrane);GO:0016709(oxidoreductase activity, acting on paired donors, with incorporation or reduction of molecular oxygen, NAD(P)H as one donor, and incorporation of one atom of oxygen);GO:0044550(secondary metabolite biosynthetic process)	COG2124(Cytochrome p450)	-	-	-	-	F6HAM2.1 PF13966.4;zf-RVT;	0.97	0.64	0.62	0.53	0.19	0.23	0.21	0.55	0.45	2.35	1.13	1.07
523	TRINITY_DN35818_c0_g6	301	TRINITY_DN35818_c0_g6_i1	-	-	-	-	-	-	-	-	-	-	1.1	3.23	1.61	1.21	2.18	0	1.47	0.45	1.69	0.53	1.65	1.73
524	TRINITY_DN35874_c0_g9	303	TRINITY_DN35874_c0_g9_i1;TRINITY_DN35874_c0_g9_i2	-	-	-	-	-	-	-	-	-	-	16.01	9.21	5.53	10.25	8.97	1.06	4.8	6.68	8.31	8.32	10.69	5.09
525	TRINITY_DN39427_c3_g2	1945	TRINITY_DN39427_c3_g2_i1;TRINITY_DN39427_c3_g2_i2;TRINITY_DN39427_c3_g2_i3	PREDICTED: calnexin homolog [Vitis vinifera]	-	Calnexin homolog OS=Glycine max PE=2 SV=1	GO:0005509(calcium ion binding);GO:0005739(mitochondrion);GO:0005773(vacuole);GO:0005774(vacuolar membrane);GO:0005783(endoplasmic reticulum);GO:0005789(endoplasmic reticulum membrane);GO:0005794(Golgi apparatus);GO:0005886(plasma membrane);GO:0006457(protein folding);GO:0009505(plant-type cell wall);GO:0009506(plasmodesma);GO:0009507(chloroplast);GO:0016020(membrane);GO:0016021(integral componen…	ENOG410XP7T(Calnexin)	K08054	calnexin	-	vvi04141(Protein processing in endoplasmic reticulum);vvi04145(Phagosome)	F6HWL2.1 PF00262.16;Calreticulin;	51.15	22.32	19.14	48.78	99.88	237.97	56.52	51.66	44.12	43.78	71.06	68.32
526	TRINITY_DN29162_c0_g1	683	TRINITY_DN29162_c0_g1_i1;TRINITY_DN29162_c0_g1_i2;TRINITY_DN29162_c0_g1_i3;TRINITY_DN29162_c0_g1_i4;TRINITY_DN29162_c0_g1_i5;TRINITY_DN29162_c0_g1_i6	26S proteasome regulatory complex subunit RPN1/PSMD2 [Klebsormidium flaccidum]	PSMD2	26S proteasome non-ATPase regulatory subunit 2 OS=Bos taurus GN=PSMD2 PE=1 SV=2	GO:0004175(endopeptidase activity);GO:0005634(nucleus);GO:0008540(proteasome regulatory particle, base subcomplex);GO:0034515(proteasome storage granule);GO:0043161(proteasome-mediated ubiquitin-dependent protein catabolic process)	COG5110(26s proteasome regulatory subunit)	K03028	26S proteasome regulatory subunit N1	-	smo03050(Proteasome)	-	12.66	0	0.46	1.15	0.09	0	0.58	0.94	0.57	0	0.64	0
527	TRINITY_DN38276_c1_g2	209	TRINITY_DN38276_c1_g2_i1	Polyprotein, putative [Solanum demissum]	-	-	-	-	-	-	-	-	U5CZW1.1 PF14223.4;Retrotran_gag_2;	0	7.15	0	1.17	0	0	0	0	0	3.05	0	0
528	TRINITY_DN32531_c0_g1	322	TRINITY_DN32531_c0_g1_i1	-	-	-	-	-	-	-	-	-	-	0.92	2.49	1.34	0.34	0	0.9	1.63	2.64	0.28	1.32	0.46	1.92
529	TRINITY_DN24281_c0_g2	350	TRINITY_DN24281_c0_g2_i1	-	-	-	-	-	-	-	-	-	-	8.23	0	0	0	0	0	0.65	1.21	1.37	0	0	0
530	TRINITY_DN36075_c2_g4	210	TRINITY_DN36075_c2_g4_i1	-	-	-	-	-	-	-	-	-	-	2.08	0	1.15	2.31	1.24	4.6	2.8	5.07	3.91	1.5	3.12	3.23
531	TRINITY_DN37703_c0_g1	1100	TRINITY_DN37703_c0_g1_i1;TRINITY_DN37703_c0_g1_i2;TRINITY_DN37703_c0_g1_i3;TRINITY_DN37703_c0_g1_i4	hypothetical protein VITISV_040429 [Vitis vinifera]	-	-	-	COG0297(starch synthase activity)	-	-	-	-	-	1.59	1.37	0.17	1.47	0.66	1.24	0.81	1.21	0.82	1.91	2.34	3.3
532	TRINITY_DN35949_c2_g8	486	TRINITY_DN35949_c2_g8_i1;TRINITY_DN35949_c2_g8_i2;TRINITY_DN35949_c2_g8_i3;TRINITY_DN35949_c2_g8_i4;TRINITY_DN35949_c2_g8_i5;TRINITY_DN35949_c2_g8_i6	-	-	-	-	-	-	-	-	-	-	466.23	499.47	347.05	1445.12	752.55	1138.33	662.23	317.15	919.16	348.16	398.48	199.84
533	TRINITY_DN37934_c0_g1	2059	TRINITY_DN37934_c0_g1_i1;TRINITY_DN37934_c0_g1_i2;TRINITY_DN37934_c0_g1_i3	PREDICTED: elongation factor Tu, chloroplastic-like [Vitis vinifera]	TUFA	Elongation factor Tu, chloroplastic OS=Glycine max GN=TUFA PE=3 SV=1	GO:0003746(translation elongation factor activity);GO:0003924(GTPase activity);GO:0005739(mitochondrion);GO:0070125(mitochondrial translational elongation)	COG0050(This protein promotes the GTP-dependent binding of aminoacyl-tRNA to the A-site of ribosomes during protein biosynthesis (By similarity))	K03231	elongation factor 1-alpha	-	vcn03013(RNA transport)	K4C8Q1.1 PF00009.25;GTP_EFTU;	17.81	26.93	21.51	44.06	29.39	28.43	24.28	20.56	20.2	31.59	31.49	39.45
534	TRINITY_DN31287_c0_g1	613	TRINITY_DN31287_c0_g1_i1;TRINITY_DN31287_c0_g1_i2;TRINITY_DN31287_c0_g1_i3	-	-	-	-	-	-	-	-	-	-	34.97	0	0	0.29	0	0	0	0	0	0	0	0
535	TRINITY_DN38134_c0_g3	391	TRINITY_DN38134_c0_g3_i1;TRINITY_DN38134_c0_g3_i2;TRINITY_DN38134_c0_g3_i3;TRINITY_DN38134_c0_g3_i4;TRINITY_DN38134_c0_g3_i5;TRINITY_DN38134_c0_g3_i6	hypothetical protein VITISV_033947 [Vitis vinifera]	-	-	-	-	-	-	-	-	-	7.22	15.25	2.52	2.18	1.18	2.03	8.28	4.35	3.41	18.89	24.15	23.22
536	TRINITY_DN39274_c1_g1	1124	TRINITY_DN39274_c1_g1_i1	PREDICTED: dnaJ homolog subfamily C member 2-like [Vitis vinifera]	dnajc2	DnaJ homolog subfamily C member 2 OS=Xenopus tropicalis GN=dnajc2 PE=2 SV=2	GO:0003677(DNA binding);GO:0003700(transcription factor activity, sequence-specific DNA binding);GO:0005634(nucleus);GO:0005783(endoplasmic reticulum);GO:0005886(plasma membrane);GO:0016021(integral component of membrane);GO:0048767(root hair elongation)	COG5269(Transcription factor)	-	-	-	-	D7TXL0.1 PF00249.29;Myb_DNA-binding;	6.54	5.59	5.65	7.58	15.71	35.01	9.09	10.28	8.98	9.54	10.2	9.28
537	TRINITY_DN26978_c0_g1	351	TRINITY_DN26978_c0_g1_i1;TRINITY_DN26978_c0_g1_i2	-	-	-	-	-	-	-	-	-	-	16.85	0	0	0	0	0	0.49	0	0	0	0	0
538	TRINITY_DN29706_c0_g1	1429	TRINITY_DN29706_c0_g1_i1;TRINITY_DN29706_c0_g1_i2	-	-	-	-	-	-	-	-	-	-	1.98	1.91	0.29	0.97	1.75	1.64	1.35	1.67	1.97	2.03	2.8	1.68
539	TRINITY_DN33750_c0_g4	3623	TRINITY_DN33750_c0_g4_i1;TRINITY_DN33750_c0_g4_i2	PREDICTED: uncharacterized protein LOC100254594 isoform X1 [Vitis vinifera]	-	-	GO:0003677(DNA binding);GO:0005634(nucleus);GO:0008150(biological_process);GO:0016020(membrane)	ENOG410YBGS(NA)	-	-	-	-	-	2.99	3.95	2.89	3.47	2.82	2.44	3	2.26	2.15	5.06	5.01	4.88
540	TRINITY_DN27814_c0_g4	210	TRINITY_DN27814_c0_g4_i1	unnamed protein product, partial [Vitis vinifera]	-	-	GO:0000166(nucleotide binding);GO:0008150(biological_process);GO:0009507(chloroplast)	ENOG410ZSFE(WD40)	-	-	-	-	E0CVB7.1 PF00400.30;WD40;	2.08	4.23	5.76	1.15	1.24	0	1.4	2.54	0	0	3.12	11.29
541	TRINITY_DN40105_c0_g1	202	TRINITY_DN40105_c0_g1_i1	-	-	-	-	-	-	-	-	-	-	5.79	0	0	0	2.78	0	0	2.8	2.18	0	3.46	3.57
542	TRINITY_DN32479_c2_g6	1401	TRINITY_DN32479_c2_g6_i1;TRINITY_DN32479_c2_g6_i2;TRINITY_DN32479_c2_g6_i3;TRINITY_DN32479_c2_g6_i4;TRINITY_DN32479_c2_g6_i5;TRINITY_DN32479_c2_g6_i6	unnamed protein product, partial [Vitis vinifera]	-	-	GO:0003674(molecular_function);GO:0008150(biological_process);GO:0009507(chloroplast)	ENOG4110JQH(Domain of unknown function (DUF3598))	-	-	-	-	F6H5W4.1 PF12204.6;DUF3598;	3.15	4.78	3.33	4.53	2.04	2.48	3.46	4.03	2.5	6.05	6.41	6.17
543	TRINITY_DN4499_c0_g1	220	TRINITY_DN4499_c0_g1_i1	-	-	-	-	-	-	-	-	-	-	0	0	1	1	6.52	1.34	1.23	4.46	0.85	1.32	1.37	0
544	TRINITY_DN9975_c0_g1	1281	TRINITY_DN9975_c0_g1_i1	-	-	-	GO:0012505(endomembrane system)	ENOG4111MRD(reticulon-like protein)	-	-	-	-	C7Z4D9.1 PF02453.15;Reticulon;	0	0	0.04	0.14	0	0	0.41	5	0	0	0	0
545	TRINITY_DN31749_c1_g2	4037	TRINITY_DN31749_c1_g2_i1;TRINITY_DN31749_c1_g2_i2;TRINITY_DN31749_c1_g2_i3;TRINITY_DN31749_c1_g2_i4;TRINITY_DN31749_c1_g2_i5;TRINITY_DN31749_c1_g2_i6;TRINITY_DN31749_c1_g2_i7	PREDICTED: uncharacterized protein LOC100254089 isoform X2 [Vitis vinifera]	MCRS1	Microspherule protein 1 OS=Homo sapiens GN=MCRS1 PE=1 SV=1	GO:0003674(molecular_function);GO:0005634(nucleus);GO:0009793(embryo development ending in seed dormancy)	ENOG410XS0S(Microspherule protein 1)	-	-	-	-	A0A067KUC1.1 PF13325.4;MCRS_N;	9.34	11.08	6.69	7.82	20.15	17.43	8.84	8.65	12.14	11.53	10.17	11.02
546	TRINITY_DN33552_c1_g8	226	TRINITY_DN33552_c1_g8_i1	-	-	-	-	-	-	-	-	-	-	2.51	0	4.63	0	0	0	0	1.03	0	1.22	2.53	5.25
547	TRINITY_DN38871_c0_g4	335	TRINITY_DN38871_c0_g4_i1	hypothetical protein VITISV_012130 [Vitis vinifera]	-	-	GO:0000325(plant-type vacuole);GO:0005774(vacuolar membrane);GO:0015079(potassium ion transmembrane transporter activity)	ENOG410YTY7(Reverse transcriptase (RNA-dependent DNA polymerase))	-	-	-	-	M5WPQ5.1 PF00078.25;RVT_1;	2.77	2.74	0.61	0.61	0.99	2.26	1.46	0.68	0.51	1.99	2.05	1.73
548	TRINITY_DN37467_c2_g2	1227	TRINITY_DN37467_c2_g2_i1;TRINITY_DN37467_c2_g2_i2	-	-	-	-	-	-	-	-	-	-	8.51	7.03	2.26	1.19	1.53	2.62	4.35	2.18	3.03	4.19	4.14	3.49
549	TRINITY_DN31128_c1_g5	931	TRINITY_DN31128_c1_g5_i1;TRINITY_DN31128_c1_g5_i2	unnamed protein product, partial [Vitis vinifera]	-	-	-	-	-	-	-	-	-	97.88	91.16	107.13	85.2	54.72	37.52	82.21	48.84	71.85	18.86	25.87	19.07
550	TRINITY_DN38453_c3_g7	2102	TRINITY_DN38453_c3_g7_i1	PREDICTED: uncharacterized protein LOC100254132 isoform X2 [Vitis vinifera]	SPAC3F10.06c	Uncharacterized protein C3F10.06c OS=Schizosaccharomyces pombe (strain 972 / ATCC 24843) GN=SPAC3F10.06c PE=4 SV=1	GO:0005634(nucleus);GO:0006417(regulation of translation);GO:0016763(transferase activity, transferring pentosyl groups);GO:0019988(charged-tRNA amino acid modification);GO:0043399(tRNA A64-2'-O-ribosylphosphate transferase activity)	ENOG410ZJFF(tRNA A64-2'-O-ribosylphosphate transferase)	-	-	-	-	D7TBG8.1 PF17184.2;Rit1_C;	5.78	6.08	5.01	6.16	3.98	2.86	6.08	3.43	4.36	9.33	8.18	9.02
551	TRINITY_DN37961_c0_g1	253	TRINITY_DN37961_c0_g1_i1	-	-	-	-	-	-	-	-	-	-	4.1	4.73	1.52	0	1.44	0.89	0	1.5	0	2.62	1.05	2.18
552	TRINITY_DN39334_c0_g4	569	TRINITY_DN39334_c0_g4_i1;TRINITY_DN39334_c0_g4_i2	hypothetical protein SETIT_025179mg [Setaria italica]	-	-	-	ENOG41113M8(Conserved hypothetical, protein)	-	-	-	-	-	3.7	3.02	0.11	2.31	0.81	1.33	3.13	2.38	1.68	0.95	0	4.56
553	TRINITY_DN38792_c0_g2	499	TRINITY_DN38792_c0_g2_i1;TRINITY_DN38792_c0_g2_i2;TRINITY_DN38792_c0_g2_i3	-	-	-	-	-	-	-	-	-	-	7.98	6.47	0.45	2.3	0.73	0.29	3.55	1.61	2.5	5.96	3.68	2.54
554	TRINITY_DN10625_c0_g1	232	TRINITY_DN10625_c0_g1_i1	PREDICTED: H/ACA ribonucleoprotein complex subunit 3-like protein [Vigna angularis]	nop10	H/ACA ribonucleoprotein complex subunit 3 OS=Danio rerio GN=nop10 PE=3 SV=1	GO:0000469(cleavage involved in rRNA processing);GO:0003723(RNA binding);GO:0030515(snoRNA binding);GO:0031118(rRNA pseudouridine synthesis);GO:0031120(snRNA pseudouridine synthesis);GO:0031429(box H/ACA snoRNP complex)	COG2260(rRNA processing)	K11130	H/ACA ribonucleoprotein complex subunit 3	-	cme03008(Ribosome biogenesis in eukaryotes)	-	0	0	0	0	0	0	10.47	10.55	0	0	0	0
555	TRINITY_DN41319_c0_g1	205	TRINITY_DN41319_c0_g1_i1	-	-	-	-	-	-	-	-	-	-	1.11	3.02	2.47	0	0	0	0	0	1.04	8.04	5	3.44
556	TRINITY_DN34551_c1_g1	862	TRINITY_DN34551_c1_g1_i1;TRINITY_DN34551_c1_g1_i10;TRINITY_DN34551_c1_g1_i11;TRINITY_DN34551_c1_g1_i2;TRINITY_DN34551_c1_g1_i3;TRINITY_DN34551_c1_g1_i4;TRINITY_DN34551_c1_g1_i5;TRINITY_DN34551_c1_g1_i6;TRINITY_DN34551_c1_g1_i7;TRINITY_DN34551_c1_g1_i8;TRINITY_DN34551_c1_g1_i9	-	-	-	-	-	-	-	-	-	-	23.76	24.27	8.24	10.46	16.05	12.25	20.42	13.01	20.62	21.42	24.08	30.38
557	TRINITY_DN36462_c0_g2	231	TRINITY_DN36462_c0_g2_i1	hypothetical protein VITISV_023128 [Vitis vinifera]	-	-	GO:0004596(peptide alpha-N-acetyltransferase activity);GO:0005737(cytoplasm);GO:0017196(N-terminal peptidyl-methionine acetylation)	COG0459(Prevents misfolding and promotes the refolding and proper assembly of unfolded polypeptides generated under stress conditions (By similarity))	-	-	-	-	F6HX39.1 PF13976.4;gag_pre-integrs;	0	2.13	0	0	0	1.16	0	0.97	0.74	2.28	1.45	1.23
558	TRINITY_DN26663_c0_g1	735	TRINITY_DN26663_c0_g1_i1	PREDICTED: uncharacterized membrane protein At1g75140 [Vitis vinifera]	At1g75140	Uncharacterized membrane protein At1g75140 OS=Arabidopsis thaliana GN=At1g75140 PE=1 SV=3	GO:0005774(vacuolar membrane);GO:0005783(endoplasmic reticulum);GO:0016021(integral component of membrane)	ENOG410ZQKE(NA)	-	-	-	-	-	15.29	20.51	20.25	16.42	11.5	12.21	15.24	14.35	10.68	15.85	15.94	22.31
559	TRINITY_DN35382_c0_g1	966	TRINITY_DN35382_c0_g1_i1;TRINITY_DN35382_c0_g1_i2;TRINITY_DN35382_c0_g1_i3;TRINITY_DN35382_c0_g1_i4;TRINITY_DN35382_c0_g1_i5;TRINITY_DN35382_c0_g1_i6;TRINITY_DN35382_c0_g1_i7	PREDICTED: HMG1/2-like protein [Vitis vinifera]	-	HMG1/2-like protein OS=Glycine max PE=2 SV=1	GO:0000785(chromatin);GO:0003677(DNA binding);GO:0003682(chromatin binding);GO:0003700(transcription factor activity, sequence-specific DNA binding);GO:0005634(nucleus);GO:0005829(cytosol);GO:0006333(chromatin assembly or disassembly);GO:0030527(structural constituent of chromatin)	COG5648(high mobility group)	K10802	high mobility group protein B1	-	vvi03410(Base excision repair)	A0A059BW34.1 PF00505.17;HMG_box;	823.93	1028.06	723.2	461.67	389.09	287.82	497.01	331.81	494.97	1330.39	1255.4	904.38
560	TRINITY_DN33574_c0_g1	2495	TRINITY_DN33574_c0_g1_i1;TRINITY_DN33574_c0_g1_i2;TRINITY_DN33574_c0_g1_i3	PREDICTED: uncharacterized protein LOC100248180 [Vitis vinifera]	-	-	GO:0003674(molecular_function);GO:0008150(biological_process);GO:0009507(chloroplast);GO:0016021(integral component of membrane)	ENOG4111HK6(NA)	-	-	-	-	-	3.36	4.62	2.77	3.21	4.94	1.88	2.69	2.4	2.39	7.04	7.77	4.54
561	TRINITY_DN7183_c0_g1	502	TRINITY_DN7183_c0_g1_i1	Polyadenylate-binding protein 1 [Anthurium amnicola]	PABPC4	Polyadenylate-binding protein 4 OS=Homo sapiens GN=PABPC4 PE=1 SV=1	GO:0000166(nucleotide binding);GO:0003723(RNA binding);GO:0003729(mRNA binding);GO:0005634(nucleus);GO:0005737(cytoplasm);GO:0008143(poly(A) binding);GO:0008266(poly(U) RNA binding);GO:0010494(cytoplasmic stress granule);GO:0017130(poly(C) RNA binding);GO:0030529(intracellular ribonucleoprotein complex);GO:0043488(regulation of mRNA stability);GO:0044822(poly(A) RNA binding);GO:0061515(myeloid ce…	ENOG410XR5X(poly(A) binding protein, cytoplasmic)	K13126	polyadenylate-binding protein	-	csl03013(RNA transport);csl03015(mRNA surveillance pathway);csl03018(RNA degradation)	L5M568.1 PF00658.16;PABP;	3.51	0	0	2.36	0	0	0	0	0	0	0	0
562	TRINITY_DN38795_c1_g1	282	TRINITY_DN38795_c1_g1_i1	hypothetical protein VITISV_002864 [Vitis vinifera]	-	-	-	-	-	-	-	-	-	0.44	1.19	0	0	2.1	0	0.59	0.55	0	0	0.66	1.39
563	TRINITY_DN24636_c0_g1	445	TRINITY_DN24636_c0_g1_i1	-	-	-	-	-	-	-	-	-	-	43.06	2.2	2.78	66.15	28.21	67.48	40.19	63.68	66.21	6.72	31.97	19.38
564	TRINITY_DN29419_c0_g1	828	TRINITY_DN29419_c0_g1_i1	PREDICTED: protein P21 [Vitis vinifera]	tlp	Thaumatin-like protein OS=Actinidia deliciosa GN=tlp PE=1 SV=2	GO:0005515(protein binding)	ENOG410YD4X(thaumatin-like protein)	-	-	-	-	F6HUG9.1 PF00314.15;Thaumatin;	7.44	2.11	12.84	5.55	11.39	8.44	15.52	29.65	16.42	1.49	0.79	4.08
565	TRINITY_DN38931_c0_g6	212	TRINITY_DN38931_c0_g6_i1	-	-	-	-	-	-	-	-	-	-	0	1.37	2.24	0	2.42	0	1.36	0	2.85	0	0	0
566	TRINITY_DN31662_c0_g8	1958	TRINITY_DN31662_c0_g8_i1	PREDICTED: uncharacterized protein LOC101263992 [Solanum lycopersicum]	-	-	GO:0005575(cellular_component);GO:0008150(biological_process);GO:0008270(zinc ion binding)	ENOG410XQYU(C2H2 finger domain protein)	-	-	-	-	-	0	0	0.02	0	0	0	0.61	6.38	0	0	0	0
567	TRINITY_DN37956_c2_g2	3068	TRINITY_DN37956_c2_g2_i1;TRINITY_DN37956_c2_g2_i2;TRINITY_DN37956_c2_g2_i3;TRINITY_DN37956_c2_g2_i4;TRINITY_DN37956_c2_g2_i5;TRINITY_DN37956_c2_g2_i6;TRINITY_DN37956_c2_g2_i7	-	-	-	-	-	-	-	-	-	-	5.59	6.33	0.97	0.71	1.86	1.14	2.3	2.58	2.16	3.42	3.07	2.74
568	TRINITY_DN38312_c0_g3	432	TRINITY_DN38312_c0_g3_i1;TRINITY_DN38312_c0_g3_i2;TRINITY_DN38312_c0_g3_i3;TRINITY_DN38312_c0_g3_i4	PREDICTED: ACT domain-containing protein ACR12 isoform X2 [Vitis vinifera]	ACR12	ACT domain-containing protein ACR12 OS=Arabidopsis thaliana GN=ACR12 PE=2 SV=1	GO:0008152(metabolic process);GO:0009507(chloroplast);GO:0009535(chloroplast thylakoid membrane);GO:0009570(chloroplast stroma);GO:0016597(amino acid binding)	ENOG4110CPJ(NA)	-	-	-	-	E1ZLN9.1 PF01842.23;ACT;	3.96	5.12	3.58	2.04	4.94	3.06	4.04	1.11	2.53	4.23	6.12	2.9
569	TRINITY_DN31245_c1_g2	252	TRINITY_DN31245_c1_g2_i1;TRINITY_DN31245_c1_g2_i2;TRINITY_DN31245_c1_g2_i3;TRINITY_DN31245_c1_g2_i4	hypothetical protein [Phaseolus vulgaris]	-	-	-	-	-	-	-	-	-	2.91	4.28	17.89	0.88	0.73	0	0	2.57	0	0	0	1.97
570	TRINITY_DN23528_c0_g1	212	TRINITY_DN23528_c0_g1_i1	-	-	-	-	-	-	-	-	-	-	5.05	6.86	2.24	2.24	0	0	4.09	0	0	4.38	6.08	1.57
571	TRINITY_DN36670_c0_g1	1713	TRINITY_DN36670_c0_g1_i1;TRINITY_DN36670_c0_g1_i10;TRINITY_DN36670_c0_g1_i11;TRINITY_DN36670_c0_g1_i12;TRINITY_DN36670_c0_g1_i13;TRINITY_DN36670_c0_g1_i14;TRINITY_DN36670_c0_g1_i15;TRINITY_DN36670_c0_g1_i16;TRINITY_DN36670_c0_g1_i17;TRINITY_DN36670_c0_g1_i18;TRINITY_DN36670_c0_g1_i19;TRINITY_DN36670_c0_g1_i2;TRINITY_DN36670_c0_g1_i20;TRINITY_DN36670_c0_g1_i21;TRINITY_DN36670_c0_g1_i3;TRINITY_DN36…	unnamed protein product, partial [Vitis vinifera]	NACK2	Kinesin-like protein NACK2 OS=Nicotiana tabacum GN=NACK2 PE=1 SV=1	GO:0003777(microtubule motor activity);GO:0005871(kinesin complex);GO:0007018(microtubule-based movement);GO:0016887(ATPase activity)	COG5059(Kinesin family member)	-	-	-	-	F6HGZ8.1 PF11995.6;DUF3490;	34.76	23.38	11.41	22.69	31.39	26.43	25.35	18.41	23.74	27.52	28.78	27.31
572	TRINITY_DN35930_c0_g1	416	TRINITY_DN35930_c0_g1_i1;TRINITY_DN35930_c0_g1_i2;TRINITY_DN35930_c0_g1_i3	-	-	-	-	-	-	-	-	-	-	3.58	9.94	7.23	0.62	1.79	0.54	2.87	3.19	2.77	2.13	1.01	5.32
573	TRINITY_DN38769_c0_g1	6833	TRINITY_DN38769_c0_g1_i1;TRINITY_DN38769_c0_g1_i2	PREDICTED: uncharacterized protein LOC100254466 [Vitis vinifera]	-	-	GO:0005634(nucleus);GO:0008150(biological_process);GO:0008270(zinc ion binding);GO:0009506(plasmodesma)	ENOG4111YF4(CW-type Zinc Finger)	-	-	-	-	F6HPZ9.1 PF07496.13;zf-CW;	8.18	9.88	3.61	11.26	24.57	31.23	15.67	17.65	14.69	8.61	8.66	12.47
574	TRINITY_DN26367_c1_g1	688	TRINITY_DN26367_c1_g1_i1	60S ribosomal protein L12 [Morus notabilis]	RPL12	60S ribosomal protein L12 OS=Prunus armeniaca GN=RPL12 PE=2 SV=1	GO:0000027(ribosomal large subunit assembly);GO:0003735(structural constituent of ribosome);GO:0006412(translation);GO:0019843(rRNA binding);GO:0022625(cytosolic large ribosomal subunit)	COG0080(This protein binds directly to 23S ribosomal RNA (By similarity))	K02870	large subunit ribosomal protein L12e	-	vvi03010(Ribosome)	A0A0D2QTE0.1 PF00298.17;Ribosomal_L11;	66.19	70.34	76.87	103.32	84.27	99	101.48	99.11	108.51	155.88	145.57	118.77
575	TRINITY_DN29949_c0_g1	571	TRINITY_DN29949_c0_g1_i1;TRINITY_DN29949_c0_g1_i2;TRINITY_DN29949_c0_g1_i3;TRINITY_DN29949_c0_g1_i4;TRINITY_DN29949_c0_g1_i5	Polyprotein, putative [Solanum demissum]	-	-	GO:0003723(RNA binding);GO:0004525(ribonuclease III activity);GO:0005634(nucleus);GO:0005737(cytoplasm);GO:0016442(RISC complex);GO:0030422(production of siRNA involved in RNA interference)	COG1181(cell wall formation (By similarity))	-	-	-	-	-	3.41	2.86	0.22	0.9	0.82	0.34	1.1	2.34	1.33	2.24	4.15	1.59
576	TRINITY_DN36014_c0_g2	2176	TRINITY_DN36014_c0_g2_i1	PREDICTED: uncharacterized protein LOC100246701 [Vitis vinifera]	azo1574	UPF0061 protein azo1574 OS=Azoarcus sp. (strain BH72) GN=azo1574 PE=3 SV=1	GO:0003674(molecular_function);GO:0005739(mitochondrion);GO:0005829(cytosol);GO:0008150(biological_process);GO:0009507(chloroplast);GO:0009570(chloroplast stroma)	COG0397(UPF0061 protein)	-	-	-	-	F6GUD9.1 PF02696.12;UPF0061;	12.95	16.12	13.3	11.65	10.1	11.02	13.3	10.76	10.62	21.64	18.4	23.61
577	TRINITY_DN11891_c0_g1	221	TRINITY_DN11891_c0_g1_i1	-	-	-	-	-	-	-	-	-	-	2.68	1.22	0.99	1.98	3.21	0	6.05	0	1.68	0	2.7	1.4
578	TRINITY_DN15601_c0_g2	241	TRINITY_DN15601_c0_g2_i1	-	-	-	-	-	-	-	-	-	-	0.69	4.71	0	0	0	0	0.93	0	0	1.01	2.1	4.37
579	TRINITY_DN38050_c0_g8	351	TRINITY_DN38050_c0_g8_i1	-	-	-	-	-	-	-	-	-	-	1.49	0.67	1.35	0	0	0.36	0	0.6	0	2.12	1.09	0.77
580	TRINITY_DN30890_c0_g1	1519	TRINITY_DN30890_c0_g1_i1;TRINITY_DN30890_c0_g1_i2	PREDICTED: uncharacterized protein LOC104880881 [Vitis vinifera]	-	-	GO:0003674(molecular_function);GO:0005634(nucleus)	ENOG410ZFU3(NA)	-	-	-	-	-	1.6	2.26	1.12	2.1	1.34	0.22	1.3	0.98	0.82	2.21	3.98	2.6
581	TRINITY_DN8921_c0_g1	246	TRINITY_DN8921_c0_g1_i1	PREDICTED: protein diaphanous homolog 2-like [Vitis vinifera]	-	-	GO:0003674(molecular_function);GO:0005634(nucleus);GO:0009834(plant-type secondary cell wall biogenesis);GO:0016021(integral component of membrane)	ENOG410ZC3H(NA)	-	-	-	-	-	5.87	0	0	1.44	0	0	0	0.81	0.61	0.95	0	0
582	TRINITY_DN27151_c0_g2	308	TRINITY_DN27151_c0_g2_i1;TRINITY_DN27151_c0_g2_i2	-	-	-	-	-	-	-	-	-	-	0	0	0	0	1.62	0	0	3.32	0	5.38	0.52	6.33
583	TRINITY_DN35817_c0_g1	1870	TRINITY_DN35817_c0_g1_i1;TRINITY_DN35817_c0_g1_i2;TRINITY_DN35817_c0_g1_i3;TRINITY_DN35817_c0_g1_i4;TRINITY_DN35817_c0_g1_i5	PREDICTED: mediator of RNA polymerase II transcription subunit 27 [Vitis vinifera]	MED27	Mediator of RNA polymerase II transcription subunit 27 OS=Arabidopsis thaliana GN=MED27 PE=1 SV=1	GO:0003674(molecular_function);GO:0005634(nucleus);GO:0006351(transcription, DNA-templated);GO:0006355(regulation of transcription, DNA-templated);GO:0016592(mediator complex)	ENOG410Y0A5(Mediator of RNA polymerase II transcription subunit)	-	-	-	-	D7TL37.1 PF11571.6;Med27;	40.52	46.71	33.7	34.43	27.79	25.75	41.33	29.52	34.76	62.58	51.39	52.99
584	TRINITY_DN37319_c2_g1	233	TRINITY_DN37319_c2_g1_i1	-	-	-	-	-	-	-	-	-	-	3.06	2.08	0	0	0.92	0	1.03	0.95	0	0	0	0
585	TRINITY_DN36872_c0_g8	280	TRINITY_DN36872_c0_g8_i1	PREDICTED: kinesin-like protein KIN-8A isoform X2 [Vitis vinifera]	KIN8A	Kinesin-like protein KIN-8A OS=Arabidopsis thaliana GN=KIN8A PE=3 SV=1	GO:0003777(microtubule motor activity);GO:0005871(kinesin complex);GO:0007018(microtubule-based movement);GO:0016887(ATPase activity)	COG5059(Kinesin family member)	-	-	-	-	-	0.45	1.83	0.57	2.48	6.17	3.97	0.6	2.79	2.49	1.3	2.03	1.42
586	TRINITY_DN36628_c1_g4	221	TRINITY_DN36628_c1_g4_i1	-	-	-	GO:0004175(endopeptidase activity);GO:0005634(nucleus);GO:0016926(protein desumoylation);GO:0016929(SUMO-specific protease activity)	-	-	-	-	-	-	1.79	0	6.93	1.98	0	0	2.42	0	6.72	3.89	6.76	11.2
587	TRINITY_DN39879_c0_g1	305	TRINITY_DN39879_c0_g1_i1	-	Mrpl48	39S ribosomal protein L48, mitochondrial OS=Mus musculus GN=Mrpl48 PE=1 SV=1	GO:0005739(mitochondrion);GO:0005761(mitochondrial ribosome)	ENOG4111XHC(mitochondrial ribosomal protein, L48)	-	-	-	-	-	7.08	0	0	2.34	0	0	0	0	0	0	0	0
588	TRINITY_DN40605_c0_g1	375	TRINITY_DN40605_c0_g1_i1	-	-	-	-	-	-	-	-	-	-	1.06	1.14	0	0.23	0.25	0	0	0	0.59	3.32	1.86	2.61
589	TRINITY_DN38651_c0_g4	281	TRINITY_DN38651_c0_g4_i1;TRINITY_DN38651_c0_g4_i2	PREDICTED: uncharacterized protein LOC107261993 [Ricinus communis]	-	-	-	COG2801(Retrotransposon protein)	-	-	-	-	W9RK74.1 PF03732.15;Retrotrans_gag;	0	1.49	0	0	0	1.62	0	0.55	1.23	1.29	0	3.1
590	TRINITY_DN31914_c1_g3	1277	TRINITY_DN31914_c1_g3_i1;TRINITY_DN31914_c1_g3_i2	-	-	-	-	-	-	-	-	-	-	2.92	2.55	0.5	0.91	0.35	0.18	1.07	0.7	0.43	0.91	1.57	1.61
591	TRINITY_DN30945_c0_g4	924	TRINITY_DN30945_c0_g4_i1;TRINITY_DN30945_c0_g4_i2;TRINITY_DN30945_c0_g4_i3	PREDICTED: LDLR chaperone MESD [Vitis vinifera]	-	-	GO:0003674(molecular_function);GO:0008150(biological_process)	ENOG4111T0Q(NA)	-	-	-	-	D7UCC9.1 PF10185.7;Mesd;	6.98	6.26	6.83	6.91	13.51	21.36	9.54	9.11	10.1	7.62	6.49	7.51
592	TRINITY_DN33442_c2_g4	1216	TRINITY_DN33442_c2_g4_i1	-	-	-	-	-	-	-	-	-	-	0.67	0.42	0.57	0.61	1.7	0.73	1.15	1.48	2.45	0.1	0.05	1.17
593	TRINITY_DN35375_c1_g9	317	TRINITY_DN35375_c1_g9_i1	-	TAF7L	Transcription initiation factor TFIID subunit 7-like OS=Homo sapiens GN=TAF7L PE=2 SV=1	GO:0003713(transcription coactivator activity);GO:0005669(transcription factor TFIID complex);GO:0006357(regulation of transcription from RNA polymerase II promoter);GO:0008134(transcription factor binding);GO:0035035(histone acetyltransferase binding);GO:0044212(transcription regulatory region DNA binding);GO:0051123(RNA polymerase II transcriptional preinitiation complex assembly)	COG5414(RNA polymerase II, TATA box binding protein (TBP)-associated factor)	K03132	transcription initiation factor TFIID subunit 7	-	cme03022(Basal transcription factors)	A0A0M3I4V3.1 PF04658.11;TAFII55_N;	10.87	0	0	1.06	0	0	0.85	0.39	0.88	0.46	0.48	0.5
594	TRINITY_DN32111_c1_g1	1129	TRINITY_DN32111_c1_g1_i1;TRINITY_DN32111_c1_g1_i2;TRINITY_DN32111_c1_g1_i3;TRINITY_DN32111_c1_g1_i4;TRINITY_DN32111_c1_g1_i5	hypothetical protein VITISV_031023 [Vitis vinifera]	-	-	-	-	-	-	-	-	M1DH34.1 PF14111.4;DUF4283;	0.82	1.11	0.67	0.5	0.85	0.65	0.57	0.72	0.54	1.31	3.13	2.51
595	TRINITY_DN28375_c1_g1	244	TRINITY_DN28375_c1_g1_i1	hypothetical protein VITISV_006237 [Vitis vinifera]	-	-	-	ENOG410Y65V(Retrotransposon protein)	-	-	-	-	-	2.67	4.54	1.47	1.48	3.19	3.95	0	0	0	0	0	1.05
596	TRINITY_DN17743_c0_g1	293	TRINITY_DN17743_c0_g1_i1	-	-	-	-	-	-	-	-	-	-	11.46	0	0	0	0	0	0	0	0	0	0	0
597	TRINITY_DN18939_c0_g1	781	TRINITY_DN18939_c0_g1_i1	-	Cmya5	Cardiomyopathy-associated protein 5 OS=Mus musculus GN=Cmya5 PE=1 SV=2	GO:0014733(regulation of skeletal muscle adaptation);GO:0032513(negative regulation of protein phosphatase type 2B activity);GO:0042802(identical protein binding);GO:0043034(costamere);GO:0070885(negative regulation of calcineurin-NFAT signaling cascade)	ENOG410YB7U(Cardiomyopathy associated 5)	-	-	-	-	-	3.34	0	0	1.6	0	0	0	0	0	0	0	0
598	TRINITY_DN21983_c0_g1	2561	TRINITY_DN21983_c0_g1_i1;TRINITY_DN21983_c0_g1_i2;TRINITY_DN21983_c0_g1_i3	PREDICTED: KH domain-containing protein HEN4 isoform X1 [Vitis vinifera]	HEN4	KH domain-containing protein HEN4 OS=Arabidopsis thaliana GN=HEN4 PE=1 SV=1	GO:0003676(nucleic acid binding);GO:0003723(RNA binding)	ENOG410XNN8(mRNA transport)	-	-	-	-	F6H152.1 PF00013.27;KH_1;	20.11	23.13	15.44	19.93	23.12	22.12	24.23	22.04	20.92	36.62	35.69	34.96
599	TRINITY_DN35199_c2_g1	274	TRINITY_DN35199_c2_g1_i1	hypothetical protein VITISV_017985, partial [Vitis vinifera]	-	-	-	-	-	-	-	-	-	1.91	2.59	0.52	0	1.14	0	0.64	1.19	2.21	1.39	4.33	1.51
600	TRINITY_DN20681_c0_g1	732	TRINITY_DN20681_c0_g1_i1	-	-	-	-	-	-	-	-	-	-	4.06	0	0	0.66	0.08	0	0.43	0.61	0.31	0	0.09	0
601	TRINITY_DN27437_c0_g1	1962	TRINITY_DN27437_c0_g1_i1	PREDICTED: protein NUCLEAR FUSION DEFECTIVE 4 [Vitis vinifera]	-	-	GO:0005773(vacuole);GO:0005774(vacuolar membrane);GO:0016021(integral component of membrane)	ENOG41105J2((MFS) transporter)	-	-	-	-	D7SH08.1 PF06813.11;Nodulin-like;	1.13	0.86	0.46	0.8	0.48	0.36	3.27	1.89	0.46	0.74	0.64	0.73
602	TRINITY_DN26597_c0_g1	260	TRINITY_DN26597_c0_g1_i1	-	-	-	-	-	-	-	-	-	-	6.71	0.75	0	1.23	1.33	0	0.75	15.97	5.74	0	0	0
603	TRINITY_DN36571_c1_g3	270	TRINITY_DN36571_c1_g3_i1	-	-	-	-	-	-	-	-	-	-	3.49	4.06	2.74	4.95	1.78	3.67	6.01	2.48	6.93	2.17	0	0.79
604	TRINITY_DN41056_c0_g1	291	TRINITY_DN41056_c0_g1_i1	hypothetical protein VITISV_029224 [Vitis vinifera]	-	-	-	ENOG410Z7Z7(Pentatricopeptide repeat-containing protein)	-	-	-	-	-	0.4	1.09	0.88	3.11	0.96	1.78	1.08	2	0.74	2.33	0.61	3.17
605	TRINITY_DN37697_c2_g3	205	TRINITY_DN37697_c2_g3_i1	-	-	-	-	-	-	-	-	-	-	6.67	3.02	1.23	0	0	0	0	2.7	2.09	0	5	0
606	TRINITY_DN33224_c2_g2	1653	TRINITY_DN33224_c2_g2_i1	hypothetical protein VITISV_042556 [Vitis vinifera]	At1g54200	Protein BIG GRAIN 1-like B OS=Arabidopsis thaliana GN=At1g54200 PE=2 SV=1	GO:0003674(molecular_function);GO:0005634(nucleus);GO:0009734(auxin-activated signaling pathway)	ENOG410YYWK(NA)	-	-	-	-	-	4.5	6.61	6.65	1.31	2.04	4.32	1.46	1.42	0.84	9.73	8.42	6.57
607	TRINITY_DN38354_c0_g7	335	TRINITY_DN38354_c0_g7_i1	PREDICTED: uncharacterized mitochondrial protein AtMg00820-like [Glycine max]	-	-	GO:0003723(RNA binding);GO:0004525(ribonuclease III activity);GO:0005634(nucleus);GO:0005737(cytoplasm);GO:0016442(RISC complex);GO:0030422(production of siRNA involved in RNA interference)	ENOG410XR76(WD40)	-	-	-	-	-	0.28	0.75	0.3	0	0.99	0.4	0.73	1.35	0.51	0.4	2.05	0.86
608	TRINITY_DN24193_c0_g1	224	TRINITY_DN24193_c0_g1_i1	-	-	-	-	-	-	-	-	-	-	12.03	0	0	0	0	0	0	2.12	1.61	0	0	0
609	TRINITY_DN38239_c1_g6	1742	TRINITY_DN38239_c1_g6_i1	PREDICTED: aldehyde oxidase GLOX1 [Vitis vinifera]	-	-	-	ENOG410ZZ1H(glyoxal oxidase-related)	-	-	-	-	-	1.53	1.67	0.4	0.35	0.77	0.68	1.04	1.17	0.71	1.32	1.59	2.22
610	TRINITY_DN23313_c0_g1	236	TRINITY_DN23313_c0_g1_i1	-	FUR1	Uracil phosphoribosyltransferase OS=Saccharomyces cerevisiae (strain ATCC 204508 / S288c) GN=FUR1 PE=1 SV=2	GO:0000166(nucleotide binding);GO:0003824(catalytic activity);GO:0004845(uracil phosphoribosyltransferase activity);GO:0005525(GTP binding);GO:0005622(intracellular);GO:0008152(metabolic process);GO:0008655(pyrimidine-containing compound salvage);GO:0009116(nucleoside metabolic process);GO:0016740(transferase activity);GO:0016757(transferase activity, transferring glycosyl groups);GO:0044206(UMP …	COG0035(Catalyzes the conversion of uracil and 5-phospho-alpha- D-ribose 1-diphosphate (PRPP) to UMP and diphosphate (By similarity))	-	-	-	-	-	19.9	0	0	3.26	0.88	0	0	4.57	0	0	1.12	0
611	TRINITY_DN34713_c1_g2	274	TRINITY_DN34713_c1_g2_i1	-	-	-	-	-	-	-	-	-	-	2.39	1.94	0	4.13	0	0	1.28	0	0	2.08	0.72	4.52
612	TRINITY_DN33730_c1_g1	661	TRINITY_DN33730_c1_g1_i1;TRINITY_DN33730_c1_g1_i2;TRINITY_DN33730_c1_g1_i3;TRINITY_DN33730_c1_g1_i4;TRINITY_DN33730_c1_g1_i5;TRINITY_DN33730_c1_g1_i6;TRINITY_DN33730_c1_g1_i7;TRINITY_DN33730_c1_g1_i8;TRINITY_DN33730_c1_g1_i9	hypothetical protein VITISV_022840 [Vitis vinifera]	-	Transposon TX1 uncharacterized 149 kDa protein OS=Xenopus laevis PE=3 SV=1	GO:0005783(endoplasmic reticulum);GO:0046513(ceramide biosynthetic process);GO:0050291(sphingosine N-acyltransferase activity)	ENOG410Y65V(Retrotransposon protein)	K08503	syntaxin of plants SYP5	-	vvi04130(SNARE interactions in vesicular transport)	M5W647.1 PF00078.25;RVT_1;	10.89	13.18	3.73	3.32	2.43	6.67	7.2	10.26	3.66	12.94	8.18	21.92
613	TRINITY_DN39057_c1_g1	912	TRINITY_DN39057_c1_g1_i1;TRINITY_DN39057_c1_g1_i2;TRINITY_DN39057_c1_g1_i3;TRINITY_DN39057_c1_g1_i4;TRINITY_DN39057_c1_g1_i5;TRINITY_DN39057_c1_g1_i6	-	-	-	-	-	-	-	-	-	-	2.22	3.32	1.33	0.31	2.09	0.76	1.48	0.41	3.01	1.63	1.27	0.28
614	TRINITY_DN36864_c0_g1	483	TRINITY_DN36864_c0_g1_i1	-	-	-	-	-	-	-	-	-	-	0.26	0.17	0	0.42	2.75	1.28	0	1.19	0.24	0.36	2.57	1.16
615	TRINITY_DN39304_c0_g1	240	TRINITY_DN39304_c0_g1_i1;TRINITY_DN39304_c0_g1_i2	-	-	-	-	-	-	-	-	-	-	6.77	5.8	1.08	4.55	1.63	1.51	6.23	6.26	0.96	5.93	4.15	1.59
616	TRINITY_DN32856_c0_g2	352	TRINITY_DN32856_c0_g2_i1	-	-	-	-	-	-	-	-	-	-	1.23	0.33	0.27	0.27	0	0.71	1.61	3.57	1.81	0	0	0.76
617	TRINITY_DN5508_c0_g1	361	TRINITY_DN5508_c0_g1_i1	-	Gbas	Protein NipSnap homolog 2 OS=Mus musculus GN=Gbas PE=1 SV=1	GO:0005739(mitochondrion);GO:0006119(oxidative phosphorylation);GO:0006754(ATP biosynthetic process);GO:2000984(negative regulation of ATP citrate synthase activity)	ENOG410XSWP(Nipsnap homolog)	-	-	-	-	V4A1J9.1 PF07978.11;NIPSNAP;	3.25	0	0	2.79	0	0	0	0	0	0	0	0
618	TRINITY_DN37013_c1_g7	329	TRINITY_DN37013_c1_g7_i1	PREDICTED: protein IQ-DOMAIN 1 [Vitis vinifera]	-	-	-	ENOG410YAB8(IQ-domain)	-	-	-	-	-	19.69	17.79	12.28	11.81	9.83	4.66	22.99	8.88	13.62	11.65	6.03	11.31
619	TRINITY_DN8742_c0_g1	320	TRINITY_DN8742_c0_g1_i1	PREDICTED: amino-acid permease BAT1 homolog isoform X1 [Vitis vinifera]	BAT1	Amino-acid permease BAT1 homolog OS=Oryza sativa subsp. japonica GN=BAT1 PE=2 SV=1	GO:0005887(integral component of plasma membrane);GO:0015179(L-amino acid transmembrane transporter activity);GO:0015297(antiporter activity)	COG0531(amino acid)	-	-	-	-	E0CR17.1 PF13520.4;AA_permease_2;	2.81	2.53	1.02	0.34	0.37	0.46	1.24	5.36	0.29	0.45	0	0.49
620	TRINITY_DN37322_c0_g3	222	TRINITY_DN37322_c0_g3_i1	-	-	-	-	-	-	-	-	-	-	1.77	4.8	0.98	0.98	4.23	1.3	0	8.7	0.83	1.28	0	0
621	TRINITY_DN27323_c0_g1	747	TRINITY_DN27323_c0_g1_i1	PREDICTED: hydroxyproline O-galactosyltransferase GALT3 [Vitis vinifera]	-	-	-	ENOG410ZZ1B(UDP-GlcNAc beta-Gal beta-1,3-N-acetylglucosaminyltransferase)	-	-	-	-	D7T652.1 PF00337.20;Gal-bind_lectin;	3.36	3.64	0.86	1.42	2.25	1.74	3.41	1.77	3.92	3.08	2.75	4.23
622	TRINITY_DN34662_c0_g2	385	TRINITY_DN34662_c0_g2_i1	-	-	-	-	-	-	-	-	-	-	2.41	1.61	1.1	0	0	0.87	1.57	0.72	0.18	1.14	0	0.61
623	TRINITY_DN3056_c0_g2	460	TRINITY_DN3056_c0_g2_i1	-	-	-	-	-	-	-	-	-	-	4.09	3.75	1.39	0.46	0.17	0	0.54	0.16	0.52	0.39	0.6	0
624	TRINITY_DN32149_c3_g2	293	TRINITY_DN32149_c3_g2_i1	-	-	-	-	-	-	-	-	-	-	0.79	0.54	0	0.44	0	0	6.33	0.98	1.83	1.14	0	0
625	TRINITY_DN36098_c1_g1	308	TRINITY_DN36098_c1_g1_i1;TRINITY_DN36098_c1_g1_i2	-	-	-	-	-	-	-	-	-	-	0.34	1.36	1.18	1.14	3.28	1.57	2.88	0.43	2.01	0.99	3.61	1.66
626	TRINITY_DN36592_c0_g1	288	TRINITY_DN36592_c0_g1_i1	-	-	-	-	-	-	-	-	-	-	4.98	0.56	0.45	1.83	4.45	4.27	2.77	2.57	1.53	4.35	3.12	3.26
627	TRINITY_DN5008_c0_g1	270	TRINITY_DN5008_c0_g1_i1	-	-	-	-	-	-	-	-	-	-	3.49	0.68	0.55	0	0.59	0	0.67	0.62	0.46	1.45	0	9.43
628	TRINITY_DN35428_c1_g6	262	TRINITY_DN35428_c1_g6_i1	-	-	-	-	-	-	-	-	-	-	1.09	1.48	0.6	0.6	0.65	0	0	2.71	1.01	3.95	4.11	3.43
629	TRINITY_DN30339_c1_g2	1155	TRINITY_DN30339_c1_g2_i1;TRINITY_DN30339_c1_g2_i2;TRINITY_DN30339_c1_g2_i3	PREDICTED: uncharacterized protein LOC100252409 [Vitis vinifera]	-	-	GO:0005634(nucleus)	ENOG410Y1Y5(DUF581 domain containing protein, expressed)	-	-	-	-	F6H0V4.1 PF04570.12;zf-FLZ;	63.81	125.36	107.01	53.58	28.23	23.42	35.78	12.78	37.06	113.53	65.87	55.03
630	TRINITY_DN27333_c0_g1	305	TRINITY_DN27333_c0_g1_i1	-	apy-1	Apyrase apy-1 OS=Caenorhabditis elegans GN=apy-1 PE=1 SV=2	GO:0004382(guanosine-diphosphatase activity);GO:0030166(proteoglycan biosynthetic process);GO:0045134(uridine-diphosphatase activity)	ENOG410XS4T(nucleoside-diphosphatase activity)	-	-	-	-	A0A0N4ZTG0.1 PF06079.9;Apyrase;	6.73	0	0.39	0.39	0.84	0	0	2.19	2.61	0	0	0
631	TRINITY_DN25675_c0_g1	296	TRINITY_DN25675_c0_g1_i1	-	-	-	-	-	-	-	-	-	-	0.38	1.56	2.1	1.27	0.92	1.13	4.1	0.48	1.42	3.33	2.31	0
632	TRINITY_DN13833_c0_g1	269	TRINITY_DN13833_c0_g1_i1	Tim17-domain-containing protein, partial [Coccomyxa subellipsoidea C-169]	Timm17a	Mitochondrial import inner membrane translocase subunit Tim17-A OS=Rattus norvegicus GN=Timm17a PE=2 SV=1	GO:0005515(protein binding);GO:0005654(nucleoplasm);GO:0005739(mitochondrion);GO:0005743(mitochondrial inner membrane);GO:0005744(mitochondrial inner membrane presequence translocase complex);GO:0015266(protein channel activity);GO:0015450(P-P-bond-hydrolysis-driven protein transmembrane transporter activity);GO:0019899(enzyme binding);GO:0030150(protein import into mitochondrial matrix);GO:00313…	COG5596(mitochondrial import inner membrane translocase, subunit)	-	-	-	-	F6TZ17.1 PF02466.17;Tim17;	10.58	0	0	5	0	0	0	0	0	0	0	0
633	TRINITY_DN27361_c0_g2	857	TRINITY_DN27361_c0_g2_i1;TRINITY_DN27361_c0_g2_i2	PREDICTED: uncharacterized protein LOC104882382 [Vitis vinifera]	-	-	-	-	-	-	-	-	-	2.14	1.16	0.6	1.37	1.17	0.46	1.66	0.92	1.31	1.88	2.61	2.23
634	TRINITY_DN10376_c0_g1	832	TRINITY_DN10376_c0_g1_i1	hypothetical protein VITISV_011378 [Vitis vinifera]	-	-	-	ENOG4111548(NA)	-	-	-	-	-	1.31	2.69	2.97	1.59	1.41	1.74	1.29	0.19	0.52	1.25	1.5	0.74
635	TRINITY_DN29639_c1_g7	397	TRINITY_DN29639_c1_g7_i1	-	-	-	-	-	-	-	-	-	-	7.53	0	0	1.85	0	0	0.24	4.01	0.52	0	0.54	0
636	TRINITY_DN10142_c0_g1	718	TRINITY_DN10142_c0_g1_i1	-	-	-	-	ENOG4111E4J(NA)	-	-	-	-	-	0	0	0	0	0	0	1.23	4.69	0	0	0	0
637	TRINITY_DN3872_c0_g1	769	TRINITY_DN3872_c0_g1_i1	-	-	-	-	-	-	-	-	-	-	6.71	0.92	1.86	1.16	4.84	4.14	1.92	1.91	3.25	1.65	5.36	2.4
638	TRINITY_DN35589_c2_g4	264	TRINITY_DN35589_c2_g4_i1	-	-	-	-	-	-	-	-	-	-	4.75	5.65	0.65	5.91	4.97	2.63	4	2.96	0.55	5.18	0.9	7.5
639	TRINITY_DN38659_c1_g1	483	TRINITY_DN38659_c1_g1_i1;TRINITY_DN38659_c1_g1_i2	PREDICTED: isoflavone 2'-hydroxylase [Vitis vinifera]	CYP81E8	Cytochrome P450 81E8 OS=Medicago truncatula GN=CYP81E8 PE=2 SV=1	GO:0016020(membrane);GO:0016709(oxidoreductase activity, acting on paired donors, with incorporation or reduction of molecular oxygen, NAD(P)H as one donor, and incorporation of one atom of oxygen);GO:0042343(indole glucosinolate metabolic process);GO:0044550(secondary metabolite biosynthetic process);GO:0098542(defense response to other organism)	COG2124(Cytochrome p450)	K00517	-	-	mdm00903(Limonene and pinene degradation);mdm00945(Stilbenoid, diarylheptanoid and gingerol biosynthesis)	F6HSW8.1 PF00067.20;p450;	5.2	2.68	3.81	5.44	2.07	0.18	1.65	1.3	1.3	2.25	3.93	2.31
640	TRINITY_DN40184_c0_g1	269	TRINITY_DN40184_c0_g1_i1	hypothetical protein CHLNCDRAFT_35566 [Chlorella variabilis]	17E5.300	Probable Ras-related protein Rab7 OS=Neurospora crassa (strain ATCC 24698 / 74-OR23-1A / CBS 708.71 / DSM 1257 / FGSC 987) GN=17E5.300 PE=3 SV=1	GO:0000011(vacuole inheritance);GO:0000329(fungal-type vacuole membrane);GO:0003924(GTPase activity);GO:0005525(GTP binding);GO:0005741(mitochondrial outer membrane);GO:0005829(cytosol);GO:0006886(intracellular protein transport);GO:0006897(endocytosis);GO:0006913(nucleocytoplasmic transport);GO:0007032(endosome organization);GO:0007035(vacuolar acidification);GO:0007165(signal transduction);GO:0…	ENOG410XNZV(member RAS oncogene family)	K07897	Ras-related protein Rab-7A	-	cvr04144(Endocytosis);cvr04145(Phagosome)	A0A0G4ME99.1 PF00071.20;Ras;	0	0	0.55	0	0.6	0	3.38	8.16	0	0	0	0
641	TRINITY_DN30270_c1_g2	580	TRINITY_DN30270_c1_g2_i1	-	-	-	-	-	-	-	-	-	-	0.48	0.13	1.04	2.27	2.14	1.88	2.31	0.87	1.49	0.53	1.74	0.84
642	TRINITY_DN27840_c0_g1	534	TRINITY_DN27840_c0_g1_i1	NEDD8-conjugating enzyme UBC12 [Anthurium amnicola]	UBC12	NEDD8-conjugating enzyme UBC12 OS=Yarrowia lipolytica (strain CLIB 122 / E 150) GN=UBC12 PE=3 SV=1	GO:0005737(cytoplasm);GO:0019788(NEDD8 transferase activity);GO:0031625(ubiquitin protein ligase binding);GO:0045116(protein neddylation);GO:0061630(ubiquitin protein ligase activity)	ENOG410XS81(ubiquitin-conjugating enzyme)	K10579	ubiquitin-conjugating enzyme E2 M	-	ppp04120(Ubiquitin mediated proteolysis)	A0A0K6FML3.1 PF00179.24;UQ_con;	0	0	0	0	0	0	7.37	3.49	1.7	0	0	0
643	TRINITY_DN37394_c0_g3	206	TRINITY_DN37394_c0_g3_i1	-	-	-	-	-	-	-	-	-	-	0	0	0	0	2.63	0	0	1.33	2.06	12.69	3.29	0
644	TRINITY_DN26373_c0_g2	201	TRINITY_DN26373_c0_g2_i1	-	-	-	-	-	-	-	-	-	-	9.4	0	0	11.76	0	0	6.33	14.21	4.41	0	0	0
645	TRINITY_DN31441_c0_g2	296	TRINITY_DN31441_c0_g2_i1	hypothetical protein L484_024931 [Morus notabilis]	-	-	-	-	-	-	-	-	-	0.34	0	0.28	2.14	1.24	0.85	0	1.04	0	0	0	0
646	TRINITY_DN25952_c0_g1	345	TRINITY_DN25952_c0_g1_i1	-	SHO1	High osmolarity signaling protein SHO1 OS=Nectria haematococca (strain 77-13-4 / ATCC MYA-4622 / FGSC 9596 / MPVI) GN=SHO1 PE=3 SV=1	GO:0000902(cell morphogenesis);GO:0001402(signal transduction involved in filamentous growth);GO:0005034(osmosensor activity);GO:0005078(MAP-kinase scaffold activity);GO:0005886(plasma membrane);GO:0005935(cellular bud neck);GO:0007232(osmosensory signaling pathway via Sho1 osmosensor);GO:0009272(fungal-type cell wall biogenesis);GO:0030010(establishment of cell polarity);GO:0030448(hyphal growth…	ENOG410Y71M(osmosensory signaling pathway)	-	-	-	-	-	0	0	0	0	0	0	0.68	10.02	0	0	0	0
647	TRINITY_DN9587_c0_g1	361	TRINITY_DN9587_c0_g1_i1	-	-	-	-	-	-	-	-	-	-	1.16	1.56	0	0.76	0	0	0.3	0.56	0.43	0.99	1.7	2.86
648	TRINITY_DN38060_c2_g1	484	TRINITY_DN38060_c2_g1_i1;TRINITY_DN38060_c2_g1_i2;TRINITY_DN38060_c2_g1_i3;TRINITY_DN38060_c2_g1_i4	hypothetical protein VITISV_005882 [Vitis vinifera]	-	-	GO:0005543(phospholipid binding);GO:0012505(endomembrane system);GO:0019898(extrinsic component of membrane)	ENOG410XNQC(beige BEACH domain containing protein)	-	-	-	-	-	0.81	1.83	0.42	0.84	0.15	0.55	1.34	1	1.22	0.18	5.27	3.66
649	TRINITY_DN35329_c1_g1	2443	TRINITY_DN35329_c1_g1_i1;TRINITY_DN35329_c1_g1_i2;TRINITY_DN35329_c1_g1_i3	unnamed protein product, partial [Vitis vinifera]	-	-	GO:0003674(molecular_function);GO:0005634(nucleus);GO:0008150(biological_process)	ENOG410Z0N6(NA)	-	-	-	-	F6H347.1 PF12776.5;Myb_DNA-bind_3;	4.3	4.23	1.77	4.1	3.31	2.13	3.65	2.45	3.78	6.64	5.53	6.13
650	TRINITY_DN32482_c2_g6	389	TRINITY_DN32482_c2_g6_i1;TRINITY_DN32482_c2_g6_i2;TRINITY_DN32482_c2_g6_i3;TRINITY_DN32482_c2_g6_i4	unnamed protein product, partial [Vitis vinifera]	-	-	-	-	-	-	-	-	-	15.49	17.59	21.89	17.25	15.55	12.49	10.46	7.1	13.75	11.37	13.14	19.01
651	TRINITY_DN23603_c0_g2	273	TRINITY_DN23603_c0_g2_i1	kinesin-ii motor subunit [Chlamydomonas reinhardtii]	unc-116	Kinesin heavy chain OS=Caenorhabditis elegans GN=unc-116 PE=2 SV=2	GO:0000166(nucleotide binding);GO:0003777(microtubule motor activity);GO:0005524(ATP binding);GO:0005635(nuclear envelope);GO:0005737(cytoplasm);GO:0005856(cytoskeleton);GO:0005871(kinesin complex);GO:0005874(microtubule);GO:0007018(microtubule-based movement);GO:0007411(axon guidance);GO:0008017(microtubule binding);GO:0008104(protein localization);GO:0008152(metabolic process);GO:0008574(ATP-de…	COG5059(Kinesin family member)	K10396	kinesin family member 5	-	bdi04144(Endocytosis)	U6PBU5.1 PF00225.21;Kinesin;	10.14	0	0	2.13	0.58	0	1.94	2.4	2.24	0	0.73	0
652	TRINITY_DN13046_c0_g1	289	TRINITY_DN13046_c0_g1_i1	-	-	-	-	-	-	-	-	-	-	0.41	0.56	0	0.45	1.47	0	0.55	1.02	2.28	1.78	0.62	1.29
653	TRINITY_DN34587_c1_g3	212	TRINITY_DN34587_c1_g3_i1	unnamed protein product, partial [Vitis vinifera]	-	-	-	COG4886(leucine Rich Repeat)	-	-	-	-	-	1.01	0	0	0	0	1.49	0	0	0	2.92	0	1.57
654	TRINITY_DN37553_c0_g1	2634	TRINITY_DN37553_c0_g1_i1;TRINITY_DN37553_c0_g1_i2	PREDICTED: TMV resistance protein N isoform X1 [Vitis vinifera]	-	TMV resistance protein N OS=Nicotiana glutinosa GN=N PE=1 SV=1	GO:0006952(defense response);GO:0007165(signal transduction);GO:0043531(ADP binding)	COG4886(leucine Rich Repeat)	K03283	heat shock 70kDa protein 1/8	-	mtr03040(Spliceosome);mtr04141(Protein processing in endoplasmic reticulum);mtr04144(Endocytosis)	D7SNN0.1 PF00931.20;NB-ARC;	2.73	1.3	0.85	6.22	7.58	5.16	8.83	9.02	7.55	0.97	1.61	5.15
655	TRINITY_DN33852_c0_g3	448	TRINITY_DN33852_c0_g3_i1	-	-	-	-	-	-	-	-	-	-	1.19	1.97	0.32	0.48	0.7	0.21	0.57	1.21	0.95	0.41	1.27	2.45
656	TRINITY_DN26474_c0_g1	209	TRINITY_DN26474_c0_g1_i1	-	-	-	-	-	-	-	-	-	-	14.74	0	0	4.68	1.26	0	1.42	1.28	0	0	0	0
657	TRINITY_DN30776_c0_g1	231	TRINITY_DN30776_c0_g1_i1	-	-	-	-	-	-	-	-	-	-	1.57	3.2	0.87	0.87	2.82	0	0	0	3.68	3.43	5.95	6.17
658	TRINITY_DN26633_c0_g1	765	TRINITY_DN26633_c0_g1_i1;TRINITY_DN26633_c0_g1_i2	unnamed protein product, partial [Vitis vinifera]	-	-	GO:0004674(protein serine/threonine kinase activity);GO:0005829(cytosol);GO:0006468(protein phosphorylation);GO:0035556(intracellular signal transduction)	ENOG411199Q(NA)	-	-	-	-	E0CPR5.1 PF14215.4;bHLH-MYC_N;	0.3	0.2	0.14	1.69	4.57	3.79	0.48	1.69	1.27	0.1	0.09	0.11
659	TRINITY_DN2184_c0_g1	258	TRINITY_DN2184_c0_g1_i1	-	-	-	-	-	-	-	-	-	-	1.7	0.77	0	0.63	4.07	3.35	0.76	0	1.06	0	0.86	2.69
660	TRINITY_DN34135_c1_g3	220	TRINITY_DN34135_c1_g3_i1	hypothetical protein VITISV_023125 [Vitis vinifera]	-	-	-	ENOG410Y65V(Retrotransposon protein)	-	-	-	-	-	2.72	0.29	3.01	0	3.26	2.68	0	5.22	1.34	1.9	3.6	3.96
661	TRINITY_DN36603_c0_g3	401	TRINITY_DN36603_c0_g3_i1	-	-	-	-	-	-	-	-	-	-	2.21	1.48	1.01	0.8	0.65	0.53	0.96	0	0.17	0.26	0.27	0.56
662	TRINITY_DN33426_c0_g2	247	TRINITY_DN33426_c0_g2_i1;TRINITY_DN33426_c0_g2_i2	-	-	-	-	-	-	-	-	-	-	2.64	2.81	3.06	2.28	6.32	3.91	6.26	5.85	8.68	2.07	1.96	7.42
663	TRINITY_DN25611_c0_g1	504	TRINITY_DN25611_c0_g1_i1	-	-	-	-	-	-	-	-	-	-	6.96	0.16	0	2.61	1.56	0.17	1.69	3.31	3.08	0.17	0.51	0.18
664	TRINITY_DN34663_c0_g1	522	TRINITY_DN34663_c0_g1_i1	PREDICTED: protein indeterminate-domain 16 [Vitis vinifera]	-	-	GO:0003674(molecular_function);GO:0005634(nucleus);GO:0008150(biological_process)	ENOG410YR7N(NA)	-	-	-	-	-	2.94	5.1	2.84	1.35	0.53	0.64	1.45	0.65	0.52	1.26	0.64	0.5
665	TRINITY_DN40881_c0_g1	206	TRINITY_DN40881_c0_g1_i1	-	-	-	-	-	-	-	-	-	-	0	0	0	0	0	0	0	0	16.49	0	0	0
666	TRINITY_DN29810_c1_g10	240	TRINITY_DN29810_c1_g10_i1	-	-	-	-	-	-	-	-	-	-	3.51	2.86	2.32	0.78	0	0	0	0.87	0.66	2.04	2.13	3.32
667	TRINITY_DN38474_c0_g9	309	TRINITY_DN38474_c0_g9_i1	PREDICTED: uncharacterized protein KIAA1211 homolog [Nicotiana tabacum]	-	-	-	-	-	-	-	-	-	2.05	0.46	0.75	1.13	4.07	2.01	2.73	4.22	2.52	3.45	1.53	1.61
668	TRINITY_DN30922_c1_g3	364	TRINITY_DN30922_c1_g3_i1	-	-	-	-	-	-	-	-	-	-	0.68	0.31	0	0	0.54	0.33	0.3	0.82	0.21	1.29	2.66	2.8
669	TRINITY_DN27825_c0_g3	269	TRINITY_DN27825_c0_g3_i1;TRINITY_DN27825_c0_g3_i2	-	-	-	-	-	-	-	-	-	A0A0B2UL65.1 PF01167.16;Tub;	8.3	0	0	0	0	0	1.46	3.96	1.94	0	1.65	0
670	TRINITY_DN8968_c0_g1	394	TRINITY_DN8968_c0_g1_i1	-	STAC3	SH3 and cysteine-rich domain-containing protein 3 OS=Homo sapiens GN=STAC3 PE=1 SV=1	GO:0003009(skeletal muscle contraction);GO:0005622(intracellular);GO:0007274(neuromuscular synaptic transmission);GO:0035556(intracellular signal transduction);GO:0042802(identical protein binding);GO:0046872(metal ion binding);GO:0048741(skeletal muscle fiber development)	ENOG410YWV2(SH3 and cysteine rich domain 3)	-	-	-	-	S9Y6B9.1 PF00130.20;C1_1;	3.63	0	0	1.67	0	0	0	0	0	0	0	0
671	TRINITY_DN13559_c0_g2	235	TRINITY_DN13559_c0_g2_i1	-	Lpl	Lipoprotein lipase OS=Rattus norvegicus GN=Lpl PE=1 SV=1	GO:0004465(lipoprotein lipase activity);GO:0004806(triglyceride lipase activity);GO:0005102(receptor binding);GO:0005615(extracellular space);GO:0005886(plasma membrane);GO:0006633(fatty acid biosynthetic process);GO:0008201(heparin binding);GO:0009409(response to cold);GO:0009986(cell surface);GO:0010744(positive regulation of macrophage derived foam cell differentiation);GO:0010886(positive reg…	ENOG4111GMM(Lipoprotein lipase)	-	-	-	-	M3XTM4.1 PF00151.17;Lipase;	7.46	0	0	3.3	0	0	0	0	0	0	0	0
672	TRINITY_DN31050_c3_g1	305	TRINITY_DN31050_c3_g1_i1;TRINITY_DN31050_c3_g1_i2	hypothetical protein VITISV_013638 [Vitis vinifera]	-	-	-	-	-	-	-	-	-	1.42	2	0	3.12	0.42	0.52	1.88	0.87	0.98	1.02	1.89	0.56
673	TRINITY_DN3309_c0_g1	471	TRINITY_DN3309_c0_g1_i1	PREDICTED: stigma-specific STIG1-like protein 1 [Vitis vinifera]	-	-	GO:0003674(molecular_function);GO:0005576(extracellular region);GO:0008150(biological_process);GO:0016021(integral component of membrane)	-	-	-	-	-	A0A067L512.1 PF04885.11;Stig1;	0.27	0	0	0.59	6.55	2.88	0.35	2.66	0.62	0	0	0
674	TRINITY_DN33970_c0_g2	526	TRINITY_DN33970_c0_g2_i1;TRINITY_DN33970_c0_g2_i2;TRINITY_DN33970_c0_g2_i3	-	-	-	-	-	-	-	-	-	-	2.36	1.57	0.12	0.61	0.82	1.46	0.95	1.28	1.42	1.54	2.3	2.75
675	TRINITY_DN29473_c0_g2	373	TRINITY_DN29473_c0_g2_i1	-	-	-	-	-	-	-	-	-	-	1.51	1.15	0.24	0.47	1.02	0	0.28	0.77	0.4	0.61	2.2	0.66
676	TRINITY_DN7718_c0_g1	259	TRINITY_DN7718_c0_g1_i1	-	-	-	-	-	-	-	-	-	-	3.93	0.76	0	0.62	1.34	0.83	3.77	7	0.52	4.9	4.25	0.89
677	TRINITY_DN32865_c1_g3	212	TRINITY_DN32865_c1_g3_i1	-	-	-	-	-	-	-	-	-	-	15.15	6.86	5.6	34.46	148.83	142.99	35.46	44.47	53.15	11.68	12.16	18.84
678	TRINITY_DN35681_c1_g1	3004	TRINITY_DN35681_c1_g1_i1;TRINITY_DN35681_c1_g1_i2;TRINITY_DN35681_c1_g1_i3;TRINITY_DN35681_c1_g1_i4;TRINITY_DN35681_c1_g1_i5;TRINITY_DN35681_c1_g1_i6;TRINITY_DN35681_c1_g1_i7;TRINITY_DN35681_c1_g1_i8	PREDICTED: uncharacterized protein LOC100252933 isoform X3 [Vitis vinifera]	BOR1	Boron transporter 1 OS=Arabidopsis thaliana GN=BOR1 PE=1 SV=1	GO:0005887(integral component of plasma membrane);GO:0008509(anion transmembrane transporter activity);GO:0051453(regulation of intracellular pH);GO:0098656(anion transmembrane transport)	ENOG410XPHD(solute carrier family 4)	-	-	-	-	A0A0B0N2H6.1 PF00955.19;HCO3_cotransp;	5.33	0.95	2.1	9.16	33.59	16.09	11.38	16.05	15.79	3.86	6.8	7.82
679	TRINITY_DN36074_c0_g1	210	TRINITY_DN36074_c0_g1_i1	Cysteine-rich RLK (RECEPTOR-like protein kinase) 8 [Theobroma cacao]	-	-	-	-	-	-	-	-	A0A067LQF4.1 PF14223.4;Retrotran_gag_2;	0	1.41	0	0	0	0	0	0	0	6.01	3.12	0
680	TRINITY_DN36430_c1_g7	211	TRINITY_DN36430_c1_g7_i1	PREDICTED: zinc finger protein CONSTANS-LIKE 5 [Vitis vinifera]	-	-	GO:0005634(nucleus);GO:0009416(response to light stimulus);GO:0009909(regulation of flower development)	COG5641(Transcription factor)	-	-	-	-	-	2.05	2.78	4.54	1.14	3.68	10.57	4.15	5.01	1.93	1.48	9.24	1.59
681	TRINITY_DN23660_c0_g3	223	TRINITY_DN23660_c0_g3_i1	-	-	-	-	ENOG410XSVP(sterol regulatory element binding transcription factor)	-	-	-	-	X0D6X0.1 PF09427.8;DUF2014;	0	0	0	0	0	0	1.18	7.51	0	0	0	1.36
682	TRINITY_DN34788_c2_g2	558	TRINITY_DN34788_c2_g2_i1	hypothetical protein VITISV_022809 [Vitis vinifera]	-	-	GO:0005783(endoplasmic reticulum);GO:0046513(ceramide biosynthetic process);GO:0050291(sphingosine N-acyltransferase activity)	ENOG410Y65V(Retrotransposon protein)	K08503	syntaxin of plants SYP5	-	vvi04130(SNARE interactions in vesicular transport)	M1B0E1.1 PF00078.25;RVT_1;	0.51	1.34	2.1	0.66	0.24	0.43	0.9	0.23	0.93	0.99	0.29	0.75
683	TRINITY_DN33510_c1_g4	294	TRINITY_DN33510_c1_g4_i1	-	-	-	-	-	-	-	-	-	-	0.39	2.65	0.43	0	1.4	0	0	0	0	2.26	1.18	1.23
684	TRINITY_DN36961_c1_g5	6611	TRINITY_DN36961_c1_g5_i1;TRINITY_DN36961_c1_g5_i2	PREDICTED: autophagy-related protein 2 isoform X11 [Vitis vinifera]	ATG2	Autophagy-related protein 2 OS=Arabidopsis thaliana GN=ATG2 PE=2 SV=1	GO:0000045(autophagosome assembly);GO:0000407(pre-autophagosomal structure);GO:0000422(mitophagy);GO:0019898(extrinsic component of membrane);GO:0044804(nucleophagy)	ENOG410XRAR(Autophagy related)	-	-	-	-	D7TPK3.1 PF12624.5;Chorein_N;	10.11	11.43	4.93	7.9	12.37	14.65	9.92	9.08	8.3	8.91	8.79	10.86
685	TRINITY_DN6781_c0_g1	268	TRINITY_DN6781_c0_g1_i1	hypothetical protein VITISV_040632 [Vitis vinifera]	-	-	-	-	-	-	-	-	-	0.51	0	0.56	1.69	6.07	0	1.37	3.17	0.47	0	0	3.21
686	TRINITY_DN38810_c2_g3	576	TRINITY_DN38810_c2_g3_i1	PREDICTED: uncharacterized protein LOC100243564 [Vitis vinifera]	sll1509	Ycf20-like protein OS=Synechocystis sp. (strain PCC 6803 / Kazusa) GN=sll1509 PE=3 SV=1	GO:0003674(molecular_function);GO:0009507(chloroplast);GO:0010196(nonphotochemical quenching);GO:0016021(integral component of membrane)	ENOG4111TJM(Protein of unknown function (DUF565))	-	-	-	-	V7BQ42.1 PF04483.10;DUF565;	8.4	12.51	10.21	4.07	4.67	2.71	8.35	5.71	4.6	9.89	9.36	13.66
687	TRINITY_DN28506_c0_g3	258	TRINITY_DN28506_c0_g3_i1;TRINITY_DN28506_c0_g3_i2	-	-	-	-	-	-	-	-	-	-	13.66	0	0	2.22	0	0	0.76	2.12	0.62	1.94	0	0
688	TRINITY_DN29752_c0_g1	4090	TRINITY_DN29752_c0_g1_i1	hypothetical protein VITISV_039637 [Vitis vinifera]	FLACCA	Molybdenum cofactor sulfurase OS=Solanum lycopersicum GN=FLACCA PE=2 SV=1	GO:0003824(catalytic activity);GO:0005886(plasma membrane)	COG0520(cysteine desulfurase)	-	-	-	-	M1D428.1 PF00266.17;Aminotran_5;	6.45	10.24	8.16	5.97	5.53	6.16	5.31	5.2	3.62	8.13	8.42	10.17
689	TRINITY_DN28499_c0_g2	432	TRINITY_DN28499_c0_g2_i1	PREDICTED: TPR repeat-containing thioredoxin TTL1-like [Arachis duranensis]	TOM70	Mitochondrial import receptor subunit TOM70 OS=Saccharomyces cerevisiae (strain YJM789) GN=TOM70 PE=3 SV=1	GO:0003674(molecular_function);GO:0005739(mitochondrion);GO:0008150(biological_process)	ENOG410YVNZ(translocase of outer mitochondrial membrane 70 homolog A (S. cerevisiae))	-	-	-	-	-	3.81	0	0	1.21	0.56	0	0	1.49	0.44	0.22	0	0
690	TRINITY_DN33699_c0_g8	323	TRINITY_DN33699_c0_g8_i1;TRINITY_DN33699_c0_g8_i2	-	-	-	-	-	-	-	-	-	-	0.95	3.52	1.19	0.33	0.36	0.7	2.48	2.3	1.75	5.68	1.62	4.6
691	TRINITY_DN35877_c1_g2	373	TRINITY_DN35877_c1_g2_i1	-	-	-	-	-	-	-	-	-	-	1.51	2.6	0	0.71	0.51	0	0	0.26	1.98	2.14	1.26	4.29
692	TRINITY_DN35024_c2_g6	267	TRINITY_DN35024_c2_g6_i1	PREDICTED: receptor like protein 30 [Theobroma cacao]	-	-	-	COG4886(leucine Rich Repeat)	-	-	-	-	-	2.57	0	1.7	0.57	2.45	3.03	1.38	3.2	1.43	0	0.78	1.62
693	TRINITY_DN32262_c1_g1	289	TRINITY_DN32262_c1_g1_i1	-	-	-	-	-	-	-	-	-	-	1.64	0.56	0	0.91	0	0	2.19	3.06	0.76	3.57	1.86	1.94
694	TRINITY_DN34336_c2_g8	274	TRINITY_DN34336_c2_g8_i1	hypothetical protein VITISV_023406 [Vitis vinifera]	-	-	GO:0001077(transcriptional activator activity, RNA polymerase II core promoter proximal region sequence-specific binding);GO:0005634(nucleus);GO:0043565(sequence-specific DNA binding);GO:0045944(positive regulation of transcription from RNA polymerase II promoter)	ENOG410Z3SZ(Testis expressed 2)	-	-	-	-	Q53PH7.1 PF00078.25;RVT_1;	1.43	1.3	0.52	1.58	3.41	0	1.28	1.78	0.44	0	1.44	2.26
695	TRINITY_DN35211_c1_g4	243	TRINITY_DN35211_c1_g4_i1	-	-	-	-	-	-	-	-	-	-	4.06	0	0	0	0	2	5.47	1.59	3.79	0	2.05	1.07
696	TRINITY_DN37491_c3_g4	216	TRINITY_DN37491_c3_g4_i1	-	-	-	-	-	-	-	-	-	-	0.96	6.5	3.18	1.06	0	0	1.29	2.35	2.7	2.77	1.44	0
697	TRINITY_DN40457_c0_g1	805	TRINITY_DN40457_c0_g1_i1	ATP synthase subunit delta, mitochondrial [Anthurium amnicola]	Atp5d	ATP synthase subunit delta, mitochondrial OS=Rattus norvegicus GN=Atp5d PE=1 SV=2	GO:0000275(mitochondrial proton-transporting ATP synthase complex, catalytic core F(1));GO:0005739(mitochondrion);GO:0005743(mitochondrial inner membrane);GO:0005753(mitochondrial proton-transporting ATP synthase complex);GO:0006754(ATP biosynthetic process);GO:0015986(ATP synthesis coupled proton transport);GO:0016887(ATPase activity);GO:0032403(protein complex binding);GO:0045259(proton-transpo…	COG0355(Produces ATP from ADP in the presence of a proton gradient across the membrane (By similarity))	K02134	F-type H+-transporting ATPase subunit delta	-	csl00190(Oxidative phosphorylation)	F7E7B4.1 PF02823.14;ATP-synt_DE_N;	5.53	0	0	2.43	0	0	0	0	0	0	0	0
698	TRINITY_DN29751_c1_g1	399	TRINITY_DN29751_c1_g1_i1	-	-	-	-	-	-	-	-	-	-	1.12	1.99	0	0	0.44	0	0	0.66	0.17	0.79	3.23	3.4
699	TRINITY_DN28492_c0_g1	688	TRINITY_DN28492_c0_g1_i1;TRINITY_DN28492_c0_g1_i2;TRINITY_DN28492_c0_g1_i3	Guanine nucleotide-binding protein subunit beta [Anthurium amnicola]	gpb-2	Guanine nucleotide-binding protein subunit beta-2 OS=Caenorhabditis elegans GN=gpb-2 PE=1 SV=2	GO:0003674(molecular_function);GO:0005834(heterotrimeric G-protein complex);GO:0005886(plasma membrane);GO:0007186(G-protein coupled receptor signaling pathway)	ENOG410YDDC(guanine nucleotide binding protein (G protein), beta 5)	-	-	-	-	A8XEK3.1 PF00400.30;WD40;	5.79	0	0.16	2.16	0.17	0	1.02	4.5	0.14	0	0.21	0
700	TRINITY_DN12120_c0_g1	1884	TRINITY_DN12120_c0_g1_i1	-	-	-	GO:0003674(molecular_function);GO:0005575(cellular_component);GO:0008150(biological_process)	ENOG41127BE(Conserved hypothetical, protein)	-	-	-	-	-	0	0	0	0.11	0	0	1.27	6.92	0.08	0	0	0.03
701	TRINITY_DN39671_c0_g1	229	TRINITY_DN39671_c0_g1_i1	hypothetical protein VITISV_025663 [Vitis vinifera]	-	-	-	-	-	-	-	-	-	0	3.29	1.78	0	2.89	0	1.09	4.98	0.76	1.17	1.22	2.53
702	TRINITY_DN32044_c1_g11	252	TRINITY_DN32044_c1_g11_i1	hypothetical protein VITISV_000041 [Vitis vinifera]	-	-	GO:0005635(nuclear envelope);GO:0005829(cytosol);GO:0008565(protein transporter activity);GO:0042991(transcription factor import into nucleus)	COG5657(Importin)	-	-	-	-	M1B510.1 PF00078.25;RVT_1;	0.61	0.83	0	1.35	0.73	0	3.27	3.79	0	5.31	3.69	2.88
703	TRINITY_DN37591_c0_g7	366	TRINITY_DN37591_c0_g7_i1	-	-	-	-	-	-	-	-	-	-	1.12	1.51	0.74	0.49	0.53	0.32	0.88	1.08	0.62	0.32	0	2.07
704	TRINITY_DN34895_c0_g1	447	TRINITY_DN34895_c0_g1_i1	-	-	-	-	-	-	-	-	-	-	0.74	1.78	0.16	1.13	1.23	0.21	0.77	2.08	0.41	1.25	0.85	0.89
705	TRINITY_DN35131_c2_g4	248	TRINITY_DN35131_c2_g4_i1	hypothetical protein VITISV_038568 [Vitis vinifera]	-	-	-	-	-	-	-	-	-	0.64	0.96	2.11	0.7	0	4.71	2.57	0	2.97	4.3	2.36	2.37
706	TRINITY_DN38359_c0_g9	433	TRINITY_DN38359_c0_g9_i1	unnamed protein product, partial [Vitis vinifera]	-	-	-	COG4886(leucine Rich Repeat)	-	-	-	-	-	3.48	4.42	1.73	2.93	1.31	1.8	4.08	2.4	1.74	5.32	5.44	4.76
707	TRINITY_DN9350_c0_g1	996	TRINITY_DN9350_c0_g1_i1	ATP synthase subunit b, mitochondrial [Anthurium amnicola]	Atp5f1	ATP synthase F(0) complex subunit B1, mitochondrial OS=Rattus norvegicus GN=Atp5f1 PE=1 SV=1	GO:0000276(mitochondrial proton-transporting ATP synthase complex, coupling factor F(o));GO:0005634(nucleus);GO:0005654(nucleoplasm);GO:0005739(mitochondrion);GO:0005743(mitochondrial inner membrane);GO:0005753(mitochondrial proton-transporting ATP synthase complex);GO:0015986(ATP synthesis coupled proton transport);GO:0016020(membrane);GO:0016887(ATPase activity);GO:0021762(substantia nigra deve…	ENOG4111WYE(Mitochondrial membrane ATP synthase (F(1)F(0) ATP synthase or Complex V) produces ATP from ADP in the presence of a proton gradient across the membrane which is generated by electron transport complexes of the respiratory chain. F-type ATPases consist of two structural domains, F(1) - containing the extramembraneous catalytic core and F(0) - containing the membrane proton channel, lin…	-	-	-	-	P19511.1 PF05405.12;Mt_ATP-synt_B;	9.09	0	0	4.89	0	0	0	0	0	0	0	0
708	TRINITY_DN32363_c2_g1	268	TRINITY_DN32363_c2_g1_i1;TRINITY_DN32363_c2_g1_i2;TRINITY_DN32363_c2_g1_i3;TRINITY_DN32363_c2_g1_i4;TRINITY_DN32363_c2_g1_i5	-	-	-	-	-	-	-	-	-	-	1.79	4.86	0	0.93	5.46	3.71	0	6.37	0.84	9.99	1.35	3.94
709	TRINITY_DN37298_c1_g2	240	TRINITY_DN37298_c1_g2_i1	-	-	-	-	-	-	-	-	-	-	0	0.95	0.77	0	0	1.04	0	0	0.66	6.13	2.13	2.21
710	TRINITY_DN33307_c0_g5	3002	TRINITY_DN33307_c0_g5_i1	PREDICTED: pentatricopeptide repeat-containing protein At1g03100, mitochondrial [Vitis vinifera]	At1g03100	Pentatricopeptide repeat-containing protein At1g03100, mitochondrial OS=Arabidopsis thaliana GN=At1g03100 PE=2 SV=1	GO:0003674(molecular_function);GO:0005739(mitochondrion);GO:0008150(biological_process)	ENOG410YA7A(Pentatricopeptide repeat-containing protein)	-	-	-	-	A0A072UM39.1 PF13041.4;PPR_2;	1.53	1.63	1.03	1.52	1.62	1.88	1.31	1.4	1.74	1.4	2.22	2.56
711	TRINITY_DN6327_c0_g1	392	TRINITY_DN6327_c0_g1_i1	predicted protein [Physcomitrella patens]	AQP10	Aquaporin-10 OS=Homo sapiens GN=AQP10 PE=2 SV=2	GO:0005887(integral component of plasma membrane);GO:0009992(cellular water homeostasis);GO:0015250(water channel activity);GO:0015254(glycerol channel activity);GO:0034220(ion transmembrane transport)	COG0580(Channel that permits osmotically driven movement of water in both directions. It is involved in the osmoregulation and in the maintenance of cell turgor during volume expansion in rapidly growing cells. It mediates rapid entry or exit of water in response to abrupt changes in osmolarity (By similarity))	-	-	-	-	M5BU09.1 PF00230.18;MIP;	0	0	0	0	0	0	6.53	2.98	0.18	0	0	0
712	TRINITY_DN29280_c0_g3	362	TRINITY_DN29280_c0_g3_i1;TRINITY_DN29280_c0_g3_i2	-	-	-	-	-	-	-	-	-	-	2.51	0.68	0	0	0.3	0.36	0.99	0.3	1.15	0.65	0	2.17
713	TRINITY_DN9503_c0_g2	1060	TRINITY_DN9503_c0_g2_i1	-	mtr	N amino acid transport system protein OS=Neurospora crassa (strain ATCC 24698 / 74-OR23-1A / CBS 708.71 / DSM 1257 / FGSC 987) GN=mtr PE=3 SV=2	GO:0003674(molecular_function);GO:0005575(cellular_component);GO:0043200(response to amino acid)	ENOG410ZHR9(amino acid)	-	-	-	-	A0A0M9EPN7.1 PF01490.16;Aa_trans;	0	0	0	0	0	0	0.84	3.97	0	0	0	0
714	TRINITY_DN22521_c0_g1	264	TRINITY_DN22521_c0_g1_i1	PREDICTED: ATPase GET3 [Cucumis sativus]	Bm1_42140	ATPase ASNA1 homolog OS=Brugia malayi GN=Bm1_42140 PE=3 SV=1	GO:0000166(nucleotide binding);GO:0005515(protein binding);GO:0005524(ATP binding);GO:0005737(cytoplasm);GO:0005783(endoplasmic reticulum);GO:0006810(transport);GO:0008152(metabolic process);GO:0016787(hydrolase activity);GO:0016887(ATPase activity);GO:0030424(axon);GO:0032024(positive regulation of insulin secretion);GO:0043025(neuronal cell body);GO:0045048(protein insertion into ER membrane);G…	COG0003(ATPase required for the post-translational delivery of tail-anchored (TA) proteins to the endoplasmic reticulum. Recognizes and selectively binds the transmembrane domain of TA proteins in the cytosol. This complex then targets to the endoplasmic reticulum by membrane-bound receptors, where the tail- anchored protein is released for insertion. This process is regulated by ATP binding and …	-	-	-	-	A0A0K0IZU3.1 PF02374.13;ArsA_ATPase;	13.82	0	0	0	0	0	0.71	1.99	1.48	0	0	0
715	TRINITY_DN30237_c1_g2	245	TRINITY_DN30237_c1_g2_i1	translation elongation factor 1-alpha, partial [Tengia sp. MEN-2015]	tef-1	Elongation factor 1-alpha OS=Neurospora crassa (strain ATCC 24698 / 74-OR23-1A / CBS 708.71 / DSM 1257 / FGSC 987) GN=tef-1 PE=3 SV=2	GO:0003746(translation elongation factor activity);GO:0003924(GTPase activity);GO:0005622(intracellular)	COG5256(This protein promotes the GTP-dependent binding of aminoacyl-tRNA to the A-site of ribosomes during protein biosynthesis (By similarity))	K03231	elongation factor 1-alpha	-	sly03013(RNA transport)	L5K105.1 PF00009.25;GTP_EFTU;	1.98	0	0.73	8.03	6.31	0.98	3.56	1.64	1.85	0.96	0	1.04
716	TRINITY_DN39319_c1_g2	220	TRINITY_DN39319_c1_g2_i1	-	-	-	-	-	-	-	-	-	-	105.19	165.13	37.15	32.16	46.7	18.75	62.52	49.08	70.69	156.55	194.61	209.9
717	TRINITY_DN36549_c0_g1	441	TRINITY_DN36549_c0_g1_i1	hypothetical protein VITISV_003767 [Vitis vinifera]	-	-	-	ENOG4111B6U(Integrase core domain containing protein)	-	-	-	-	-	0.31	1.89	0.17	0.33	0.18	0	0.39	0.36	0.56	0.86	2.4	0.92
718	TRINITY_DN37484_c2_g9	439	TRINITY_DN37484_c2_g9_i1	-	-	-	-	-	-	-	-	-	-	1.08	0.62	0.5	0.34	1.64	0.88	1.59	0.72	0.99	2.59	1.76	4.86
719	TRINITY_DN38297_c1_g2	916	TRINITY_DN38297_c1_g2_i1;TRINITY_DN38297_c1_g2_i2	PREDICTED: uncharacterized protein LOC100243464 [Vitis vinifera]	-	-	GO:0003674(molecular_function);GO:0005739(mitochondrion);GO:0008150(biological_process)	ENOG410YFIR(NA)	-	-	-	-	-	29.39	34.06	24.67	24.92	19.46	16.4	28.76	22.02	25.85	59.28	45.97	37.86
720	TRINITY_DN35122_c0_g2	255	TRINITY_DN35122_c0_g2_i1	hypothetical protein VITISV_010308 [Vitis vinifera]	-	-	-	ENOG410XWAR(WD and tetratricopeptide repeats)	-	-	-	-	-	0.59	1.6	0	0	0	0.87	1.58	1.46	1.09	0.85	3.56	5.56
721	TRINITY_DN32560_c0_g4	726	TRINITY_DN32560_c0_g4_i1	-	-	-	-	-	-	-	-	-	-	2.88	0.81	0.15	0.22	0	0.19	1.47	0.69	0.88	1.6	1.43	1.8
722	TRINITY_DN38447_c2_g5	354	TRINITY_DN38447_c2_g5_i1	Mitochondrial DNA replication protein YHM2 [Anthurium amnicola]	YHM2	Citrate/oxoglutarate carrier protein OS=Saccharomyces cerevisiae (strain ATCC 204508 / S288c) GN=YHM2 PE=1 SV=1	GO:0003735(structural constituent of ribosome);GO:0006412(translation)	ENOG410YAYP(mitochondrial)	-	-	-	-	G9NSQ5.1 PF00153.25;Mito_carr;	0.24	0	0	0.53	0.29	0	0.96	9.68	0	0	0	0
723	TRINITY_DN25986_c0_g1	207	TRINITY_DN25986_c0_g1_i1	-	YNL134C	Uncharacterized protein YNL134C OS=Saccharomyces cerevisiae (strain ATCC 204508 / S288c) GN=YNL134C PE=1 SV=1	GO:0005739(mitochondrion)	COG0604(alcohol dehydrogenase)	-	-	-	-	A0A017S5Z9.1 PF08240.10;ADH_N;	2.16	0	1.2	10.82	12.97	7.98	2.92	0	0	0	0	0
724	TRINITY_DN30229_c1_g4	500	TRINITY_DN30229_c1_g4_i1;TRINITY_DN30229_c1_g4_i2;TRINITY_DN30229_c1_g4_i3	hypothetical protein VITISV_003970 [Vitis vinifera]	-	-	-	COG0297(starch synthase activity)	-	-	-	-	C5XEI4.1 PF03372.21;Exo_endo_phos;	1.21	2.88	0	0.52	0.57	1.03	4.44	0.56	0.88	2.15	1.38	1.27
725	TRINITY_DN31738_c0_g2	893	TRINITY_DN31738_c0_g2_i1	hypothetical protein VITISV_007364 [Vitis vinifera]	PAT21	Protein S-acyltransferase 21 OS=Arabidopsis thaliana GN=PAT21 PE=2 SV=1	GO:0005886(plasma membrane);GO:0008270(zinc ion binding);GO:0016021(integral component of membrane);GO:0019706(protein-cysteine S-palmitoyltransferase activity)	COG5273(Zinc finger, DHHC-type containing)	-	-	-	-	-	9.01	5.59	3.44	8.31	7.32	4.89	7.83	8.02	7.74	10.66	11.55	11.42
726	TRINITY_DN31324_c2_g1	259	TRINITY_DN31324_c2_g1_i1	hypothetical protein L484_024737 [Morus notabilis]	-	-	-	-	-	-	-	-	-	0	4.58	0	2.48	0	0	0.75	0.7	2.09	0	0	0.89
727	TRINITY_DN30381_c1_g2	205	TRINITY_DN30381_c1_g2_i1	-	-	-	-	-	-	-	-	-	-	1.11	0	0	0	4	0	3	1.35	4.18	0	1.67	5.16
728	TRINITY_DN18704_c0_g1	274	TRINITY_DN18704_c0_g1_i1	hypothetical protein [Beta vulgaris]	-	-	-	COG2801(Retrotransposon protein)	-	-	-	-	A0A087FX63.1 PF00665.24;rve;	0	3.24	0	0	1.14	2.81	2.56	0.59	0	0	0.72	0
729	TRINITY_DN29941_c0_g1	207	TRINITY_DN29941_c0_g1_i1	-	-	-	-	-	-	-	-	-	-	10.82	1.47	2.4	0	0	6.38	4.38	0	7.12	1.57	1.62	1.68
730	TRINITY_DN21265_c0_g5	208	TRINITY_DN21265_c0_g5_i1	-	Cpt1b	Carnitine O-palmitoyltransferase 1, muscle isoform OS=Rattus norvegicus GN=Cpt1b PE=1 SV=1	GO:0004095(carnitine O-palmitoyltransferase activity);GO:0005515(protein binding);GO:0005739(mitochondrion);GO:0005741(mitochondrial outer membrane);GO:0006635(fatty acid beta-oxidation);GO:0015909(long-chain fatty acid transport);GO:0016021(integral component of membrane);GO:0043231(intracellular membrane-bounded organelle)	ENOG410XNZ9(carnitine)	-	-	-	-	Q63704.1 PF00755.18;Carn_acyltransf;	7.47	0	0	2.37	0	0	0	0	0	0	0	0
731	TRINITY_DN38928_c3_g1	945	TRINITY_DN38928_c3_g1_i1	-	-	-	-	-	-	-	-	-	-	0.1	0.19	0.05	0.21	0.28	0.8	0.12	0.16	0.04	2.31	1.66	2.09
732	TRINITY_DN7763_c0_g1	309	TRINITY_DN7763_c0_g1_i1	Pre-mRNA-splicing factor RBM22, partial [Anthurium amnicola]	rbm22	Pre-mRNA-splicing factor RBM22 OS=Xenopus laevis GN=rbm22 PE=2 SV=1	GO:0000387(spliceosomal snRNP assembly);GO:0000974(Prp19 complex);GO:0017070(U6 snRNA binding);GO:0036002(pre-mRNA binding);GO:0071006(U2-type catalytic step 1 spliceosome);GO:0071007(U2-type catalytic step 2 spliceosome)	ENOG410XSFK(RNA binding motif protein 22)	K12872	pre-mRNA-splicing factor RBM22/SLT11	-	cit03040(Spliceosome)	A0A066W6J3.1 PF16131.3;Torus;	0	0	0	0	0	0	6.36	6.33	0.63	0	0	0
733	TRINITY_DN34584_c0_g1	285	TRINITY_DN34584_c0_g1_i1	-	-	-	-	-	-	-	-	-	-	1.28	4.05	0.94	0.94	0	0	1.14	1.59	1.18	0	0.64	2.69
734	TRINITY_DN38907_c1_g2	529	TRINITY_DN38907_c1_g2_i1;TRINITY_DN38907_c1_g2_i2;TRINITY_DN38907_c1_g2_i3;TRINITY_DN38907_c1_g2_i4	-	-	-	-	-	-	-	-	-	-	3.15	1.97	2.96	3.25	2.04	1.04	4.88	4.78	3.63	5.62	3.59	3.73
735	TRINITY_DN37531_c0_g14	306	TRINITY_DN37531_c0_g14_i1	-	-	-	-	-	-	-	-	-	-	0.35	0	5.77	1.55	0	0.52	0	0	0.65	0	1.05	5.51
736	TRINITY_DN4610_c0_g1	275	TRINITY_DN4610_c0_g1_i1	-	-	-	-	-	-	-	-	-	-	0	0	0	0	0	0	8.23	2.94	1.31	0	0	0
737	TRINITY_DN38334_c1_g1	484	TRINITY_DN38334_c1_g1_i1	-	-	-	-	-	-	-	-	-	-	7.47	0.86	0.56	0.56	1.22	0.55	5.61	2.83	4.02	1.26	1.28	1.54
738	TRINITY_DN34325_c2_g4	271	TRINITY_DN34325_c2_g4_i1	hypothetical protein VITISV_033516 [Vitis vinifera]	-	-	-	-	-	-	-	-	-	0	0.67	0	0	0	0.73	0	0	0	6.44	5.22	6.22
739	TRINITY_DN21580_c0_g1	218	TRINITY_DN21580_c0_g1_i1	-	-	-	-	-	-	-	-	-	-	3.72	2.53	0	0	0	1.38	2.52	0	0.88	9.45	8.44	11.64
740	TRINITY_DN1000_c0_g1	330	TRINITY_DN1000_c0_g1_i1	-	-	-	-	-	-	-	-	-	-	0.58	1.94	0.32	0	1.03	0.84	0.76	1.06	0.53	0.83	1.71	2.69
741	TRINITY_DN36924_c0_g1	3757	TRINITY_DN36924_c0_g1_i1;TRINITY_DN36924_c0_g1_i10;TRINITY_DN36924_c0_g1_i11;TRINITY_DN36924_c0_g1_i12;TRINITY_DN36924_c0_g1_i13;TRINITY_DN36924_c0_g1_i14;TRINITY_DN36924_c0_g1_i15;TRINITY_DN36924_c0_g1_i16;TRINITY_DN36924_c0_g1_i17;TRINITY_DN36924_c0_g1_i2;TRINITY_DN36924_c0_g1_i3;TRINITY_DN36924_c0_g1_i4;TRINITY_DN36924_c0_g1_i5;TRINITY_DN36924_c0_g1_i6;TRINITY_DN36924_c0_g1_i7;TRINITY_DN36924_…	PREDICTED: BOI-related E3 ubiquitin-protein ligase 1 isoform X1 [Vitis vinifera]	BOI	E3 ubiquitin-protein ligase BOI OS=Arabidopsis thaliana GN=BOI PE=1 SV=1	GO:0004842(ubiquitin-protein transferase activity);GO:0005634(nucleus);GO:0005737(cytoplasm);GO:0008270(zinc ion binding);GO:0016567(protein ubiquitination);GO:0031347(regulation of defense response)	ENOG410ZKTB(NA)	-	-	-	-	D7SHQ4.1 PF13920.4;zf-C3HC4_3;	16.04	16.72	12.91	22.65	32.41	33.89	22.62	30.38	30.41	8.58	8.41	11.43
742	TRINITY_DN23735_c0_g2	289	TRINITY_DN23735_c0_g2_i1	-	-	-	-	-	-	-	-	-	-	0	0	0	0	0	0	7.68	10.19	1.14	0.59	0	0
743	TRINITY_DN39764_c0_g1	316	TRINITY_DN39764_c0_g1_i1	-	-	-	-	-	-	-	-	-	-	1.29	0	0	1.77	1.53	1.89	0	1.98	0.59	2.78	0.48	2.52
744	TRINITY_DN1108_c0_g1	324	TRINITY_DN1108_c0_g1_i1	hypothetical protein g.23797, partial [Auxenochlorella protothecoides]	bdf1	SWR1 complex bromodomain subunit bdf1 OS=Schizosaccharomyces pombe (strain 972 / ATCC 24843) GN=bdf1 PE=1 SV=1	GO:0000812(Swr1 complex);GO:0003674(molecular_function);GO:0005634(nucleus);GO:0006338(chromatin remodeling);GO:0043486(histone exchange)	COG5076(bromodomain)	K03125	transcription initiation factor TFIID subunit 1	-	brp03022(Basal transcription factors)	A0A0K6GG65.1 PF00439.23;Bromodomain;	0	0	0	0	0	0	7.19	2.22	0.83	0	0	0
745	TRINITY_DN32677_c0_g2	3733	TRINITY_DN32677_c0_g2_i1;TRINITY_DN32677_c0_g2_i2;TRINITY_DN32677_c0_g2_i3	PREDICTED: putative U-box domain-containing protein 42 isoform X1 [Vitis vinifera]	PUB42	Putative U-box domain-containing protein 42 OS=Arabidopsis thaliana GN=PUB42 PE=2 SV=1	GO:0004842(ubiquitin-protein transferase activity);GO:0005515(protein binding);GO:0005634(nucleus);GO:0005737(cytoplasm);GO:0005886(plasma membrane);GO:0010115(regulation of abscisic acid biosynthetic process);GO:0010150(leaf senescence);GO:0010271(regulation of chlorophyll catabolic process);GO:0010380(regulation of chlorophyll biosynthetic process);GO:0016567(protein ubiquitination);GO:0016874(…	ENOG410YDVT(Ubox domain-containing protein)	K08332	vacuolar protein 8	-	gmx04140(Regulation of autophagy)	F6HGF4.1 PF04564.13;U-box;	8.01	10.76	4.92	6.03	2.89	2.12	9.94	5.97	5.62	7.38	6.96	9.86
746	TRINITY_DN36907_c0_g3	329	TRINITY_DN36907_c0_g3_i1;TRINITY_DN36907_c0_g3_i2	-	-	-	-	-	-	-	-	-	-	2.03	3.6	1.27	3.25	11.85	6.78	9.39	8.01	4.4	3.33	6.13	7.85
747	TRINITY_DN26879_c0_g1	1623	TRINITY_DN26879_c0_g1_i1	PREDICTED: rho GTPase-activating protein 2 [Vitis vinifera]	ROPGAP2	Rho GTPase-activating protein 2 OS=Arabidopsis thaliana GN=ROPGAP2 PE=1 SV=1	GO:0005096(GTPase activator activity);GO:0005737(cytoplasm);GO:0007165(signal transduction)	ENOG410XRR2(rho GTPase activating protein)	-	-	-	-	F6HQ29.1 PF00620.25;RhoGAP;	1.45	1.31	0.52	1.8	2.3	1.76	1.04	0.88	1.06	1.88	3.06	2.45
748	TRINITY_DN12679_c0_g2	215	TRINITY_DN12679_c0_g2_i1	-	-	-	-	ENOG410XZ2Q(LysM domain)	-	-	-	-	A0A060SJN2.1 PF01476.18;LysM;	0	0	0	7.53	0	0	0	0	7.29	0	0	0
749	TRINITY_DN33999_c0_g1	390	TRINITY_DN33999_c0_g1_i1	-	-	-	-	-	-	-	-	-	-	2.54	0.52	0.64	0.85	0.69	0.28	1.52	0.7	0.18	3.04	2.27	2.38
750	TRINITY_DN32947_c0_g5	335	TRINITY_DN32947_c0_g5_i1	-	-	-	-	-	-	-	-	-	-	0.83	2.24	0.91	0.61	0.66	0.81	1.83	0.68	0.77	0	0.82	0.86
751	TRINITY_DN34875_c1_g3	401	TRINITY_DN34875_c1_g3_i1;TRINITY_DN34875_c1_g3_i2;TRINITY_DN34875_c1_g3_i3	-	-	-	-	-	-	-	-	-	-	1.7	2.93	2.16	0.47	1.28	0.96	1.16	0.51	3.93	1.58	1.88	6.55
752	TRINITY_DN35432_c0_g1	229	TRINITY_DN35432_c0_g1_i1	-	-	-	-	-	-	-	-	-	-	0.81	0	1.78	0	1.93	1.19	0	0	0	2.34	3.66	5.06
753	TRINITY_DN11938_c0_g1	297	TRINITY_DN11938_c0_g1_i1	-	-	-	-	-	-	-	-	-	-	1.52	1.03	0	1.26	0	2.8	0.51	1.41	0	1.1	2.86	1.2
754	TRINITY_DN38267_c0_g7	382	TRINITY_DN38267_c0_g7_i1	-	-	-	-	-	-	-	-	-	-	0.61	0.55	0.22	0	0.48	0.29	0.27	0	0.19	0.58	1.19	3.12
755	TRINITY_DN40600_c0_g1	431	TRINITY_DN40600_c0_g1_i1	-	-	-	-	ENOG4110CJ4(NA)	-	-	-	-	-	0	0	0	0	0	0	3.29	3.92	0.15	0	0	0
756	TRINITY_DN34641_c0_g3	354	TRINITY_DN34641_c0_g3_i1	-	-	-	-	-	-	-	-	-	-	0.49	0	0	0.27	0.78	0.7	0.32	0	0	1.04	2.85	3
757	TRINITY_DN31696_c0_g1	2355	TRINITY_DN31696_c0_g1_i1;TRINITY_DN31696_c0_g1_i2;TRINITY_DN31696_c0_g1_i3	PREDICTED: acyl-CoA-binding domain-containing protein 4 isoform X1 [Vitis vinifera]	ACBP4	Acyl-CoA-binding domain-containing protein 4 OS=Arabidopsis thaliana GN=ACBP4 PE=1 SV=1	GO:0000062(fatty-acyl-CoA binding);GO:0001666(response to hypoxia);GO:0005737(cytoplasm);GO:0005829(cytosol);GO:0006869(lipid transport);GO:0008289(lipid binding);GO:0009416(response to light stimulus)	ENOG410Y5WM(Kelch domain containing)	-	-	-	-	D7U9T2.1 PF00887.17;ACBP;	32.02	39.94	25.62	25.52	33.04	35.86	36.49	29.98	29.01	62.33	62.95	68.4
758	TRINITY_DN31122_c0_g1	1141	TRINITY_DN31122_c0_g1_i1;TRINITY_DN31122_c0_g1_i2;TRINITY_DN31122_c0_g1_i3;TRINITY_DN31122_c0_g1_i4;TRINITY_DN31122_c0_g1_i5;TRINITY_DN31122_c0_g1_i6;TRINITY_DN31122_c0_g1_i7	PREDICTED: uncharacterized protein LOC104881986 [Vitis vinifera]	-	-	GO:0045048(protein insertion into ER membrane);GO:0071818(BAT3 complex)	-	-	-	-	-	F6I3D2.1 PF14111.4;DUF4283;	2.44	2.52	1.94	1.1	1.48	0.68	1.26	4.5	0.59	5.98	4.09	7.88
759	TRINITY_DN31300_c0_g5	283	TRINITY_DN31300_c0_g5_i1	-	-	-	-	-	-	-	-	-	-	8.28	13.58	6.69	0.96	8.82	8.34	3.5	3.25	2.42	5.68	9.86	9.61
760	TRINITY_DN37820_c1_g1	323	TRINITY_DN37820_c1_g1_i1	-	-	-	-	-	-	-	-	-	-	0.3	2.88	0.67	1.67	2.89	4	0	0.75	0.28	2.19	1.36	1.43
761	TRINITY_DN35218_c5_g2	280	TRINITY_DN35218_c5_g2_i1	-	-	-	-	-	-	-	-	-	-	0.9	1.83	0.49	1.98	2.14	0	1.8	1.68	2.49	1.3	5.42	0
762	TRINITY_DN35329_c1_g6	299	TRINITY_DN35329_c1_g6_i1	-	-	-	-	-	-	-	-	-	-	0.75	1.52	0	0.41	0	0	0	0.46	0.34	3.24	2.25	1.17
763	TRINITY_DN36136_c0_g9	438	TRINITY_DN36136_c0_g9_i1;TRINITY_DN36136_c0_g9_i2	-	-	-	-	-	-	-	-	-	-	1.99	2.85	0.37	0.71	0.98	0.72	0.44	1.19	1.22	2.11	2.64	1.73
764	TRINITY_DN31801_c0_g2	396	TRINITY_DN31801_c0_g2_i1	hypothetical protein LR48_Vigan04g102600 [Vigna angularis]	-	-	GO:0003674(molecular_function);GO:0005575(cellular_component);GO:0008150(biological_process)	ENOG41129JI(NA)	-	-	-	-	-	0	0.53	12.29	0	0	0.27	0	0.22	0	0	0	0.29
765	TRINITY_DN28956_c0_g1	656	TRINITY_DN28956_c0_g1_i1;TRINITY_DN28956_c0_g1_i2	RecName: Full=60S ribosomal protein L10; AltName: Full=EQM	rpl-10	60S ribosomal protein L10 OS=Caenorhabditis elegans GN=rpl-10 PE=3 SV=1	GO:0000027(ribosomal large subunit assembly);GO:0003735(structural constituent of ribosome);GO:0006412(translation);GO:0022625(cytosolic large ribosomal subunit)	COG0197(Binds 23S rRNA and is also seen to make contacts with the A and possibly P site tRNAs (By similarity))	K02866	large subunit ribosomal protein L10e	-	pxb03010(Ribosome)	F1L957.1 PF00252.16;Ribosomal_L16;	26.79	0.24	0.09	8.61	1.08	0	3.6	7.12	4.01	0.14	1.11	1.02
766	TRINITY_DN36407_c3_g5	1784	TRINITY_DN36407_c3_g5_i1	PREDICTED: uncharacterized protein LOC8262840 [Ricinus communis]	-	-	-	ENOG41122DF(NA)	-	-	-	-	B9SC09.1 PF07468.9;Agglutinin;	13.09	1.15	1.66	7.1	103.16	313.39	7.82	30.01	25.26	1.17	1.64	2.2
[truncated: 64,812 more rows]

## Sheet: Table S5
Supplementary Table 5. KEGG enriched pathways of phenylpropanoid and flavonoid biosynthesis. Bold type in Gene_ID showed significient (p < 0.05) differences between least two samples, and 255 significantly expressed differnet unigenes out of 554 unigenes.
[truncated: 556 more rows]

[truncated: 3 more sheets: Table S6, Table S7, Table S8]
